# Supplementary material for: (Z)-1,4-Diphenyl­but-1-en-3-ynyl acetate
Source: Acta Crystallogr Sect E Struct Rep Online. 2012 Sep 5;68(Pt 10):o2847. doi: 10.1107/S1600536812037439 (PMC3470207; doi:10.1107/S1600536812037439)
Supplement: Supplementary file 1 [file e-68-o2847-sup1.cif]

##############################################################################
#                                                                            #
# This CIF contains the data in a paper accepted for publication in          #
# Acta Crystallographica Section E. It conforms to the requirements of       #
# Notes for Authors for Acta Crystallographica Section E, and has been       #
# peer reviewed under the auspices of the IUCr Commission on Journals.       #
#                                                                            #
# Full details of the Crystallographic Information File format               #
# are given in the paper "The Crystallographic Information File (CIF):       #
# a New Standard Archive File for Crystallography" by S. R. Hall, F. H.      #
# Allen and I. D. Brown [Acta Cryst. (1991), A47, 655-685].                  #
#                                                                            #
# The current version of the core CIF dictionary is obtainable from          #
# ftp://ftp.iucr.org/pub/cif_core.dic.                                       #
#                                                                            #
# Software is freely available for graphical display of the structure(s)     #
# in this CIF. For information consult the CIF software page                 #
# http://www.iucr.org/resources/cif/software.                                #
#                                                                            #
# This file may be used for bona fide research purposes within the           #
# scientific community so long as proper attribution is given to the journal # 
# article from which it was obtained.                                        #
#                                                                            #
##############################################################################
data_I
_audit_creation_method     SHELXL-97
_chemical_name_systematic
;
(<i>Z</i>)-1,4-Diphenylbut-1-en-3-ynyl acetate
;
_chemical_name_common     ?
_chemical_formula_moiety     'C18 H14 O2'
_chemical_formula_sum     'C18 H14 O2'
_chemical_formula_iupac     'C18 H14 O2'
_chemical_formula_weight     262.29
_chemical_melting_point     ?
_symmetry_cell_setting     monoclinic
_symmetry_space_group_name_H-M     'P 21/c'
_symmetry_space_group_name_Hall     '-P 2ybc'
loop_
    _symmetry_equiv_pos_as_xyz
    'x, y, z'
    '-x, y+1/2, -z+1/2'
    '-x, -y, -z'
    'x, -y-1/2, z-1/2'
_cell_length_a     13.1480(5)
_cell_length_b     5.5912(2)
_cell_length_c     19.7579(7)
_cell_angle_alpha     90.00
_cell_angle_beta     91.558(2)
_cell_angle_gamma     90.00
_cell_volume     1451.93(9)
_cell_formula_units_Z     4
_cell_measurement_reflns_used     5837
_cell_measurement_theta_min     2.82
_cell_measurement_theta_max     27.90
_cell_measurement_temperature     296(2)
_exptl_crystal_description     block
_exptl_crystal_colour     colorless
_exptl_crystal_size_max     0.33
_exptl_crystal_size_mid     0.28
_exptl_crystal_size_min     0.20
_exptl_crystal_density_diffrn     1.200
_exptl_crystal_density_meas     ?
_exptl_crystal_density_method     'not measured'
_exptl_crystal_F_000     552
_exptl_absorpt_coefficient_mu     0.077
_exptl_absorpt_correction_type     multi-scan
_exptl_absorpt_process_details     '(SADABS; Sheldrick, 1996)'
_exptl_absorpt_correction_T_min     0.987
_exptl_absorpt_correction_T_max     0.998
_exptl_special_details
;
;
_diffrn_ambient_temperature     296(2)
_diffrn_radiation_type     MoK\a
_diffrn_radiation_wavelength     0.71073
_diffrn_radiation_source     'fine-focus sealed tube'
_diffrn_radiation_monochromator     graphite
_diffrn_measurement_device_type     'Bruker APEXII area-detector'
_diffrn_measurement_method     '\f and \w scan'
_diffrn_detector_area_resol_mean     ?
_diffrn_reflns_number     8119
_diffrn_reflns_av_R_equivalents     0.0211
_diffrn_reflns_av_sigmaI/netI     0.0232
_diffrn_reflns_theta_min     2.61
_diffrn_reflns_theta_max     25.20
_diffrn_reflns_theta_full     25.20
_diffrn_measured_fraction_theta_max     0.999
_diffrn_measured_fraction_theta_full     0.999
_diffrn_reflns_limit_h_min     -15
_diffrn_reflns_limit_h_max     15
_diffrn_reflns_limit_k_min     -6
_diffrn_reflns_limit_k_max     6
_diffrn_reflns_limit_l_min     -23
_diffrn_reflns_limit_l_max     23
_diffrn_standards_number     0
_diffrn_standards_interval_count     ?
_diffrn_standards_interval_time     ?
_diffrn_standards_decay_%     ?
_refine_special_details
;
Refinement of <i>F</i>^2^ against ALL reflections. The weighted <i>R</i>-factor
<i>wR</i> and goodness of fit <i>S</i> are based on <i>F</i>^2^, conventional
<i>R</i>-factors <i>R</i> are based on <i>F</i>, with <i>F</i> set to zero for
negative <i>F</i>^2^. The threshold expression of <i>F</i>^2^ >
\s(<i>F</i>^2^) is used only for calculating <i>R</i>-factors(gt) <i>etc</i>.
and is not relevant to the choice of reflections for refinement.
<i>R</i>-factors based on <i>F</i>^2^ are statistically about twice as large
as those based on <i>F</i>, and <i>R</i>- factors based on ALL data will be
even larger.
;
_reflns_number_total     2611
_reflns_number_gt     1678
_reflns_threshold_expression     I>2sigma(I)
_refine_ls_structure_factor_coef     Fsqd
_refine_ls_matrix_type     full
_refine_ls_R_factor_all     0.0690
_refine_ls_R_factor_gt     0.0405
_refine_ls_wR_factor_gt     0.1040
_refine_ls_wR_factor_ref     0.1234
_refine_ls_goodness_of_fit_ref     1.021
_refine_ls_restrained_S_all     1.021
_refine_ls_number_reflns     2611
_refine_ls_number_parameters     182
_refine_ls_number_restraints     0
_refine_ls_hydrogen_treatment     constr
_refine_ls_weighting_scheme     calc
_refine_ls_weighting_details
         'calc w=1/[\s^2^(Fo^2^)+(0.0583P)^2^+0.1384P] where P=(Fo^2^+2Fc^2^)/3'
_atom_sites_solution_hydrogens     geom
_atom_sites_solution_primary     direct
_atom_sites_solution_secondary     difmap
_refine_ls_shift/su_max     0.000
_refine_ls_shift/su_mean     0.000
_refine_diff_density_max     0.087
_refine_diff_density_min     -0.139
_refine_ls_extinction_method     none
_refine_ls_extinction_coef     ?
loop_
    _atom_type_symbol
    _atom_type_description
    _atom_type_scat_dispersion_real
    _atom_type_scat_dispersion_imag
    _atom_type_scat_source
    'C' 'C' 0.0033 0.0016
                         'International Tables Vol C Tables 4.2.6.8 and 6.1.1.4'
    'H' 'H' 0.0000 0.0000
                         'International Tables Vol C Tables 4.2.6.8 and 6.1.1.4'
    'O' 'O' 0.0106 0.0060
                         'International Tables Vol C Tables 4.2.6.8 and 6.1.1.4'
_computing_data_collection     'APEX2 (Bruker, 2004)'
_computing_cell_refinement     'SAINT (Bruker, 2004)'
_computing_data_reduction     'SAINT (Bruker, 2004)'
_computing_structure_solution     'SHELXS97 (Sheldrick, 2008)'
_computing_structure_refinement     'SHELXL97 (Sheldrick, 2008)'
_computing_molecular_graphics     'XP in SHELXTL (Sheldrick, 2008)'
_computing_publication_material     'SHELXL97 (Sheldrick, 2008)'
loop_
    _atom_site_type_symbol
    _atom_site_label
    _atom_site_fract_x
    _atom_site_fract_y
    _atom_site_fract_z
    _atom_site_U_iso_or_equiv
    _atom_site_adp_type
    _atom_site_calc_flag
    _atom_site_refinement_flags
    _atom_site_occupancy
    _atom_site_symmetry_multiplicity
    _atom_site_disorder_assembly
    _atom_site_disorder_group
    C C1 0.30322(13) -0.0799(4) 0.49684(9) 0.0692(5) Uani d . 1 1 . .
    C C2 0.28690(17) -0.2708(5) 0.53970(12) 0.0953(7) Uani d . 1 1 . .
    H H2 0.2419 -0.3916 0.5266 0.114 Uiso calc R 1 1 . .
    C C3 0.3369(3) -0.2826(7) 0.60151(15) 0.1280(11) Uani d . 1 1 . .
    H H3 0.3254 -0.4111 0.6302 0.154 Uiso calc R 1 1 . .
    C C4 0.4031(3) -0.1080(9) 0.62109(15) 0.1426(16) Uani d . 1 1 . .
    H H4 0.4372 -0.1181 0.6628 0.171 Uiso calc R 1 1 . .
    C C5 0.4196(2) 0.0823(8) 0.57961(17) 0.1327(12) Uani d . 1 1 . .
    H H5 0.4647 0.2021 0.5933 0.159 Uiso calc R 1 1 . .
    C C6 0.36951(17) 0.0975(5) 0.51739(11) 0.0974(7) Uani d . 1 1 . .
    H H6 0.3807 0.2280 0.4894 0.117 Uiso calc R 1 1 . .
    C C7 0.25155(13) -0.0651(4) 0.43211(10) 0.0701(5) Uani d . 1 1 . .
    C C8 0.20928(13) -0.0556(4) 0.37789(10) 0.0685(5) Uani d . 1 1 . .
    C C9 0.15912(12) -0.0526(4) 0.31331(9) 0.0652(5) Uani d . 1 1 . .
    H H9 0.1158 -0.1790 0.3023 0.078 Uiso calc R 1 1 . .
    C C10 0.17019(11) 0.1197(3) 0.26765(8) 0.0550(4) Uani d . 1 1 . .
    C C11 0.11939(11) 0.1374(3) 0.20075(8) 0.0536(4) Uani d . 1 1 . .
    C C12 0.04989(12) -0.0339(3) 0.17850(8) 0.0650(5) Uani d . 1 1 . .
    H H12 0.0366 -0.1650 0.2058 0.078 Uiso calc R 1 1 . .
    C C13 0.00025(14) -0.0127(4) 0.11645(10) 0.0748(5) Uani d . 1 1 . .
    H H13 -0.0463 -0.1290 0.1024 0.090 Uiso calc R 1 1 . .
    C C14 0.01901(15) 0.1784(4) 0.07548(9) 0.0752(6) Uani d . 1 1 . .
    H H14 -0.0148 0.1929 0.0337 0.090 Uiso calc R 1 1 . .
    C C15 0.08782(15) 0.3482(4) 0.09637(10) 0.0799(6) Uani d . 1 1 . .
    H H15 0.1012 0.4776 0.0684 0.096 Uiso calc R 1 1 . .
    C C16 0.13779(13) 0.3297(3) 0.15865(10) 0.0708(5) Uani d . 1 1 . .
    H H16 0.1840 0.4472 0.1723 0.085 Uiso calc R 1 1 . .
    C C17 0.33312(11) 0.2969(3) 0.28114(8) 0.0565(4) Uani d . 1 1 . .
    C C18 0.38508(13) 0.5103(4) 0.30975(10) 0.0770(6) Uani d . 1 1 . .
    H H18A 0.4559 0.5052 0.2992 0.116 Uiso calc R 1 1 . .
    H H18B 0.3783 0.5121 0.3580 0.116 Uiso calc R 1 1 . .
    H H18C 0.3548 0.6521 0.2906 0.116 Uiso calc R 1 1 . .
    O O1 0.23034(7) 0.3175(2) 0.28623(6) 0.0629(3) Uani d . 1 1 . .
    O O2 0.37147(8) 0.1261(2) 0.25663(7) 0.0784(4) Uani d . 1 1 . .
loop_
    _atom_site_aniso_label
    _atom_site_aniso_U_11
    _atom_site_aniso_U_22
    _atom_site_aniso_U_33
    _atom_site_aniso_U_12
    _atom_site_aniso_U_13
    _atom_site_aniso_U_23
    C1 0.0638(10) 0.0764(14) 0.0674(11) 0.0162(10) 0.0031(9) -0.0050(11)
    C2 0.0945(15) 0.0937(18) 0.0979(16) 0.0216(13) 0.0047(12) 0.0187(14)
    C3 0.146(3) 0.151(3) 0.0871(19) 0.074(2) 0.0098(17) 0.0319(19)
    C4 0.136(3) 0.212(5) 0.0786(19) 0.094(3) -0.0156(18) -0.027(2)
    C5 0.122(2) 0.164(3) 0.111(2) 0.018(2) -0.0324(18) -0.054(2)
    C6 0.0986(16) 0.1039(19) 0.0890(15) -0.0034(15) -0.0102(12) -0.0148(14)
    C7 0.0626(10) 0.0702(14) 0.0776(13) 0.0052(9) 0.0032(9) 0.0003(10)
    C8 0.0592(10) 0.0669(13) 0.0792(12) -0.0019(9) 0.0016(9) 0.0049(10)
    C9 0.0571(9) 0.0617(13) 0.0767(12) -0.0069(9) -0.0037(8) 0.0016(10)
    C10 0.0426(8) 0.0485(11) 0.0743(11) -0.0014(7) 0.0055(7) -0.0032(9)
    C11 0.0447(8) 0.0499(11) 0.0667(10) 0.0022(8) 0.0108(7) -0.0005(8)
    C12 0.0709(11) 0.0572(12) 0.0670(11) -0.0081(9) 0.0066(8) 0.0003(9)
    C13 0.0796(12) 0.0722(14) 0.0725(12) -0.0078(11) -0.0020(9) -0.0111(11)
    C14 0.0783(12) 0.0820(15) 0.0654(11) 0.0095(12) 0.0042(9) -0.0022(11)
    C15 0.0782(12) 0.0777(15) 0.0842(13) 0.0033(11) 0.0102(10) 0.0242(12)
    C16 0.0594(10) 0.0629(13) 0.0900(13) -0.0070(9) 0.0010(9) 0.0126(11)
    C17 0.0472(9) 0.0560(11) 0.0664(10) 0.0011(8) 0.0024(7) 0.0011(9)
    C18 0.0659(11) 0.0718(14) 0.0930(13) -0.0169(10) -0.0036(9) -0.0095(11)
    O1 0.0477(6) 0.0512(8) 0.0900(8) -0.0005(5) 0.0040(5) -0.0097(6)
    O2 0.0554(7) 0.0700(9) 0.1103(10) 0.0034(6) 0.0143(6) -0.0190(8)
_geom_special_details
;
All e.s.d.'s (except the e.s.d. in the dihedral angle between two l.s. planes)
are estimated using the full covariance matrix. The cell e.s.d.'s are taken
into account individually in the estimation of e.s.d.'s in distances, angles
and torsion angles; correlations between e.s.d.'s in cell parameters are only
used when they are defined by crystal symmetry. An approximate (isotropic)
treatment of cell e.s.d.'s is used for estimating e.s.d.'s involving l.s.
planes.
;
loop_
    _geom_bond_atom_site_label_1
    _geom_bond_atom_site_label_2
    _geom_bond_site_symmetry_2
    _geom_bond_distance
    _geom_bond_publ_flag
    C1 C6 . 1.374(3) ?
    C1 C2 . 1.383(3) ?
    C1 C7 . 1.434(2) ?
    C2 C3 . 1.373(4) ?
    C2 H2 . 0.9300 ?
    C3 C4 . 1.357(5) ?
    C3 H3 . 0.9300 ?
    C4 C5 . 1.364(5) ?
    C4 H4 . 0.9300 ?
    C5 C6 . 1.381(3) ?
    C5 H5 . 0.9300 ?
    C6 H6 . 0.9300 ?
    C7 C8 . 1.194(2) ?
    C8 C9 . 1.420(2) ?
    C9 C10 . 1.330(2) ?
    C9 H9 . 0.9300 ?
    C10 O1 . 1.4025(18) ?
    C10 C11 . 1.468(2) ?
    C11 C16 . 1.385(2) ?
    C11 C12 . 1.387(2) ?
    C12 C13 . 1.378(2) ?
    C12 H12 . 0.9300 ?
    C13 C14 . 1.367(3) ?
    C13 H13 . 0.9300 ?
    C14 C15 . 1.367(3) ?
    C14 H14 . 0.9300 ?
    C15 C16 . 1.383(2) ?
    C15 H15 . 0.9300 ?
    C16 H16 . 0.9300 ?
    C17 O2 . 1.1894(19) ?
    C17 O1 . 1.3626(18) ?
    C17 C18 . 1.479(2) ?
    C18 H18A . 0.9600 ?
    C18 H18B . 0.9600 ?
    C18 H18C . 0.9600 ?
loop_
    _geom_angle_atom_site_label_1
    _geom_angle_atom_site_label_2
    _geom_angle_atom_site_label_3
    _geom_angle_site_symmetry_1
    _geom_angle_site_symmetry_3
    _geom_angle
    _geom_angle_publ_flag
    C6 C1 C2 . . 118.9(2) ?
    C6 C1 C7 . . 120.2(2) ?
    C2 C1 C7 . . 120.9(2) ?
    C3 C2 C1 . . 120.2(3) ?
    C3 C2 H2 . . 119.9 ?
    C1 C2 H2 . . 119.9 ?
    C4 C3 C2 . . 120.5(3) ?
    C4 C3 H3 . . 119.8 ?
    C2 C3 H3 . . 119.8 ?
    C3 C4 C5 . . 120.1(3) ?
    C3 C4 H4 . . 120.0 ?
    C5 C4 H4 . . 120.0 ?
    C4 C5 C6 . . 120.2(3) ?
    C4 C5 H5 . . 119.9 ?
    C6 C5 H5 . . 119.9 ?
    C1 C6 C5 . . 120.1(3) ?
    C1 C6 H6 . . 120.0 ?
    C5 C6 H6 . . 120.0 ?
    C8 C7 C1 . . 179.1(2) ?
    C7 C8 C9 . . 178.1(2) ?
    C10 C9 C8 . . 124.12(17) ?
    C10 C9 H9 . . 117.9 ?
    C8 C9 H9 . . 117.9 ?
    C9 C10 O1 . . 117.69(15) ?
    C9 C10 C11 . . 127.15(15) ?
    O1 C10 C11 . . 114.96(14) ?
    C16 C11 C12 . . 118.06(16) ?
    C16 C11 C10 . . 120.70(15) ?
    C12 C11 C10 . . 121.23(15) ?
    C13 C12 C11 . . 120.95(18) ?
    C13 C12 H12 . . 119.5 ?
    C11 C12 H12 . . 119.5 ?
    C14 C13 C12 . . 120.35(19) ?
    C14 C13 H13 . . 119.8 ?
    C12 C13 H13 . . 119.8 ?
    C13 C14 C15 . . 119.51(18) ?
    C13 C14 H14 . . 120.2 ?
    C15 C14 H14 . . 120.2 ?
    C14 C15 C16 . . 120.74(18) ?
    C14 C15 H15 . . 119.6 ?
    C16 C15 H15 . . 119.6 ?
    C15 C16 C11 . . 120.39(17) ?
    C15 C16 H16 . . 119.8 ?
    C11 C16 H16 . . 119.8 ?
    O2 C17 O1 . . 122.01(16) ?
    O2 C17 C18 . . 127.35(15) ?
    O1 C17 C18 . . 110.64(15) ?
    C17 C18 H18A . . 109.5 ?
    C17 C18 H18B . . 109.5 ?
    H18A C18 H18B . . 109.5 ?
    C17 C18 H18C . . 109.5 ?
    H18A C18 H18C . . 109.5 ?
    H18B C18 H18C . . 109.5 ?
    C17 O1 C10 . . 117.88(12) ?
_iucr_refine_instructions_details
;
TITL 1 in P2(1)/c
CELL 0.71073  13.1480   5.5912  19.7579  90.000  91.558  90.000
ZERR   4  0.0005   0.0002   0.0007   0.000   0.002   0.000
LATT 1
SYMM -X, 0.5+Y, 0.5-Z
SFAC C  H  O
UNIT 72  56  8
OMIT -3 50.4
L.S. 20
ACTA
BOND $h
FMAP 2
PLAN 20
size 0.33 0.28 0.20
WGHT   0.058300   0.000000
FVAR 0.205730
TEMP 23.000
MOLE 1
C1     1   0.303216  -0.079886   0.496839  11.000000   0.063770 =
           0.076430   0.067430  -0.004970   0.003110   0.016190
C2     1   0.286905  -0.270815   0.539701  11.000000   0.094470 =
           0.093720   0.097910   0.018650   0.004730   0.021570
AFIX 43
H2     2   0.241911  -0.391634   0.526607  11.000000  -1.200000
AFIX 0
C3     1   0.336914  -0.282559   0.601506  11.000000   0.146240 =
           0.150920   0.087060   0.031850   0.009810   0.073960
AFIX 43
H3     2   0.325355  -0.411098   0.630165  11.000000  -1.200000
AFIX 0
C4     1   0.403083  -0.108007   0.621090  11.000000   0.136410 =
           0.211640   0.078650  -0.027240  -0.015640   0.094230
AFIX 43
H4     2   0.437227  -0.118114   0.662836  11.000000  -1.200000
AFIX 0
C5     1   0.419571   0.082267   0.579611  11.000000   0.121590 =
           0.163690   0.111010  -0.053680  -0.032440   0.018460
AFIX 43
H5     2   0.464667   0.202142   0.593267  11.000000  -1.200000
AFIX 0
C6     1   0.369511   0.097515   0.517389  11.000000   0.098640 =
           0.103900   0.088960  -0.014770  -0.010150  -0.003380
AFIX 43
H6     2   0.380678   0.227996   0.489360  11.000000  -1.200000
AFIX 0
C7     1   0.251550  -0.065084   0.432106  11.000000   0.062570 =
           0.070180   0.077580   0.000340   0.003210   0.005160
C8     1   0.209284  -0.055564   0.377888  11.000000   0.059220 =
           0.066930   0.079210   0.004920   0.001570  -0.001900
C9     1   0.159120  -0.052579   0.313313  11.000000   0.057060 =
           0.061690   0.076660   0.001590  -0.003710  -0.006880
AFIX 43
H9     2   0.115813  -0.179009   0.302253  11.000000  -1.200000
AFIX 0
C10    1   0.170185   0.119697   0.267652  11.000000   0.042580 =
           0.048450   0.074280  -0.003230   0.005520  -0.001350
C11    1   0.119390   0.137398   0.200746  11.000000   0.044730 =
           0.049940   0.066710  -0.000460   0.010800   0.002240
C12    1   0.049891  -0.033947   0.178498  11.000000   0.070940 =
           0.057200   0.066960   0.000300   0.006600  -0.008140
AFIX 43
H12    2   0.036599  -0.165039   0.205848  11.000000  -1.200000
AFIX 0
C13    1   0.000250  -0.012724   0.116448  11.000000   0.079560 =
           0.072160   0.072500  -0.011050  -0.002010  -0.007770
AFIX 43
H13    2  -0.046252  -0.129045   0.102372  11.000000  -1.200000
AFIX 0
C14    1   0.019010   0.178425   0.075479  11.000000   0.078270 =
           0.081960   0.065420  -0.002240   0.004210   0.009510
AFIX 43
H14    2  -0.014774   0.192860   0.033712  11.000000  -1.200000
AFIX 0
C15    1   0.087815   0.348223   0.096369  11.000000   0.078180 =
           0.077660   0.084170   0.024240   0.010220   0.003330
AFIX 43
H15    2   0.101155   0.477580   0.068382  11.000000  -1.200000
AFIX 0
C16    1   0.137789   0.329745   0.158649  11.000000   0.059400 =
           0.062920   0.089980   0.012560   0.000970  -0.007020
AFIX 43
H16    2   0.184023   0.447181   0.172341  11.000000  -1.200000
AFIX 0
C17    1   0.333116   0.296917   0.281138  11.000000   0.047210 =
           0.056000   0.066400   0.001140   0.002420   0.001100
C18    1   0.385078   0.510280   0.309747  11.000000   0.065930 =
           0.071850   0.093040  -0.009530  -0.003610  -0.016880
AFIX 137
H18A   2   0.455881   0.505156   0.299180  11.000000  -1.500000
H18B   2   0.378277   0.512068   0.357998  11.000000  -1.500000
H18C   2   0.354795   0.652077   0.290628  11.000000  -1.500000
AFIX 0
O1     3   0.230337   0.317454   0.286227  11.000000   0.047720 =
           0.051180   0.089960  -0.009750   0.004010  -0.000490
O2     3   0.371472   0.126065   0.256625  11.000000   0.055380 =
           0.070030   0.110320  -0.018990   0.014300   0.003350
HKLF 4
REM  1 in P2(1)/c
REM R1=  0.0405 for   1678 Fo > 4sig(Fo)  and  0.0690 for all   2611 data
REM    182 parameters refined using      0 restraints
END
;
data_global
_journal_date_recd_electronic     2012-07-29
_journal_date_accepted     2012-08-30
_journal_name_full     'Acta Crystallographica, Section E'
_journal_year     2012
_journal_volume     68
_journal_issue     10
_journal_page_first     o2847
_journal_page_last     o2847
_journal_paper_category     QO
_journal_paper_doi     10.1107/S1600536812037439
_journal_coeditor_code     HG5238
_publ_contact_author_name     'Qiao-Sheng, Hu'
_publ_contact_author_address
;
Key Laboratory of Organo-Pharmaceutical Chemistry of Jiangxi Province
Gannan Normal University
Gan Zhou 341000
People's Republic of China
;
_publ_contact_author_email     huqiaosheng@yahoo.com.cn
_publ_contact_author_fax     '86 0797 8393670'
_publ_contact_author_phone     '86 0797 8393670'
_publ_section_title
;
(<i>Z</i>)-1,4-Diphenylbut-1-en-3-ynyl acetate
;
loop_
    _publ_author_name
    _publ_author_footnote
    _publ_author_address
    'Zheng-Wang Chen' .
;
Key Laboratory of Organo-Pharmaceutical Chemistry of Jiangxi Province
Gannan Normal University
Gan Zhou 341000
People's Republic of China
;
    'Hai-Chuan Chen' .
;
Key Laboratory of Organo-Pharmaceutical Chemistry of Jiangxi Province
Gannan Normal University
Gan Zhou 341000
People's Republic of China
;
    'Dong-Nai Ye' .
;
Key Laboratory of Organo-Pharmaceutical Chemistry of Jiangxi Province
Gannan Normal University
Gan Zhou 341000
People's Republic of China
;
    'Qiao-Sheng Hu' .
;
Key Laboratory of Organo-Pharmaceutical Chemistry of Jiangxi Province
Gannan Normal University
Gan Zhou 341000
People's Republic of China
;
