# Supplementary material for: (Z)-1,4-Diphenyl­but-1-en-3-ynyl acetate
Source: Acta Crystallogr Sect E Struct Rep Online. 2012 Sep 5;68(Pt 10):o2847. doi: 10.1107/S1600536812037439 (PMC3470207; doi:10.1107/S1600536812037439)
Supplement: Supplementary file 2 [file e-68-o2847-Isup2.hkl]

# 
# h,k,l, Fc-squared, Fo-squared, sigma(Fo-squared) and status flag 
# 
data_I
_shelx_title ' 1 in P2(1)/c' 
_shelx_refln_list_code          4 
_shelx_F_calc_maximum      154.58 
_exptl_crystal_F_000       552.00 
_reflns_d_resolution_high  0.8347 
 
loop_ 
 _symmetry_equiv_pos_as_xyz 
 'x, y, z' 
 '-x, y+1/2, -z+1/2' 
 '-x, -y, -z' 
 'x, -y-1/2, z-1/2' 
 
_cell_length_a    13.1480 
_cell_length_b     5.5912 
_cell_length_c    19.7579 
_cell_angle_alpha  90.000 
_cell_angle_beta   91.558 
_cell_angle_gamma  90.000 
 
_shelx_F_squared_multiplier     1.000 
 
loop_ 
 _refln_index_h 
 _refln_index_k 
 _refln_index_l 
 _refln_F_squared_calc 
 _refln_F_squared_meas 
 _refln_F_squared_sigma 
 _refln_observed_status 
   2   0   0     2395.95     2323.23     29.53 o 
   3   0   0     5253.49     4843.07     37.02 o 
   4   0   0     2799.12     2724.08     26.47 o 
   5   0   0     2265.40     2195.06     22.02 o 
   6   0   0      120.09      112.81      2.41 o 
   7   0   0        3.64        1.81      0.74 o 
   8   0   0      680.14      642.28     12.55 o 
   9   0   0        4.23        5.13      1.38 o 
  10   0   0        3.10        2.69      1.36 o 
  11   0   0       11.79        7.70      1.31 o 
  12   0   0        2.67        2.76      1.77 o 
  13   0   0       67.90       67.13      9.45 o 
  14   0   0        0.36       -2.36      2.13 o 
  15   0   0       13.62        7.32      2.84 o 
   1   1   0     1416.82     1343.31     10.88 o 
   2   1   0     1521.52     1447.35     12.09 o 
   3   1   0     2408.38     2297.58     13.50 o 
   4   1   0      348.43      351.26      2.72 o 
   5   1   0      340.50      331.34      3.16 o 
   6   1   0      277.63      246.82      3.32 o 
   7   1   0      140.63      153.63      2.19 o 
   8   1   0      205.00      202.34      2.71 o 
   9   1   0      225.11      238.94      3.43 o 
  10   1   0       79.87       82.74      2.21 o 
  11   1   0        3.45        2.35      0.80 o 
  12   1   0        0.02       -0.21      0.91 o 
  13   1   0        4.91        2.18      1.14 o 
  14   1   0        7.18        9.85      1.81 o 
  15   1   0        0.17       -1.33      1.17 o 
   0   2   0      347.83      374.86      6.08 o 
   1   2   0       17.85       14.68      0.90 o 
   2   2   0      448.95      417.22      4.51 o 
   3   2   0       58.44       67.94      1.14 o 
   4   2   0        0.49        1.71      0.80 o 
   5   2   0      817.57      816.62      7.24 o 
   6   2   0       23.26       20.74      1.23 o 
   7   2   0       28.98       32.01      1.53 o 
   8   2   0        3.89        6.81      0.66 o 
   9   2   0      166.52      163.59      2.87 o 
  10   2   0       15.09       15.00      1.19 o 
  11   2   0        9.54        9.94      1.39 o 
  12   2   0        0.96        2.46      1.07 o 
  13   2   0        4.44        2.56      1.14 o 
  14   2   0        0.56        1.39      1.16 o 
  15   2   0        0.05        0.25      1.31 o 
   1   3   0       76.41       76.56      2.30 o 
   2   3   0       92.27       89.96      2.23 o 
   3   3   0      466.17      489.74      5.30 o 
   4   3   0        0.24        0.10      0.75 o 
   5   3   0      296.24      318.29      8.57 o 
   6   3   0        3.82        4.90      0.65 o 
   7   3   0       45.40       53.47      3.30 o 
   8   3   0        0.10        0.19      1.12 o 
   9   3   0        2.13        0.33      1.24 o 
  10   3   0       64.39       65.18      6.97 o 
  11   3   0        9.20        5.77      3.90 o 
  12   3   0       40.34       38.96      3.79 o 
  13   3   0        2.22        0.33      2.00 o 
  14   3   0        0.05        1.97      2.18 o 
   0   4   0      116.51      111.38      4.54 o 
   1   4   0        1.82        2.11      0.91 o 
   2   4   0       28.24       25.33      1.97 o 
   3   4   0      125.92      120.67      3.47 o 
   4   4   0      201.14      218.19      5.06 o 
   5   4   0        5.58        5.37      1.70 o 
   6   4   0        5.60        6.88      3.78 o 
   7   4   0        0.66       -1.42      2.13 o 
   8   4   0       18.21       18.67      4.96 o 
   9   4   0        0.50        0.74      1.10 o 
  10   4   0        0.10       -1.93      1.29 o 
  11   4   0        6.06        6.10      1.92 o 
  12   4   0        1.68        1.71      1.35 o 
   1   5   0      428.06      447.98     21.97 o 
   2   5   0       93.46       97.81      4.67 o 
   3   5   0        7.32        7.12      2.12 o 
   4   5   0        0.03       -0.95      1.53 o 
   5   5   0        3.17       -2.36      2.84 o 
   6   5   0        2.59        1.65      3.31 o 
   7   5   0        0.76        1.42      3.31 o 
   8   5   0        0.33        1.89      3.07 o 
   9   5   0       14.01        9.21      4.49 o 
  10   5   0        0.48        5.20      4.49 o 
   0   6   0       22.32       37.07      5.08 o 
   1   6   0       21.60       19.34      3.08 o 
   2   6   0       16.19       15.77      2.82 o 
   3   6   0        0.09        0.95      4.02 o 
   4   6   0        0.60        2.13      4.25 o 
   5   6   0        2.63        3.78      4.25 o 
   6   6   0        0.52        6.14      4.49 o 
   7   6   0        0.02        0.71      4.02 o 
 -15   1   1        0.01        0.36      1.26 o 
 -14   1   1        0.01       -1.07      1.29 o 
 -13   1   1        7.29        5.85      2.25 o 
 -12   1   1       12.20       10.31      1.26 o 
 -11   1   1        0.00       -0.86      0.68 o 
 -10   1   1       45.64       48.55      2.30 o 
  -9   1   1      118.84      122.76      2.51 o 
  -8   1   1      182.49      199.09      3.24 o 
  -7   1   1      369.92      356.15      3.48 o 
  -6   1   1      523.06      520.75      4.92 o 
  -5   1   1       66.30       75.49      1.64 o 
  -4   1   1      991.99      923.22      7.81 o 
  -3   1   1      220.69      210.82      2.30 o 
  -2   1   1    10853.41    10179.01     74.61 o 
  -1   1   1     4544.59     4434.85     37.44 o 
   0   1   1     3223.69     3228.58     24.44 o 
   1   1   1      315.67      280.92      2.34 o 
   2   1   1       86.17       65.48      1.37 o 
   3   1   1     1673.56     1574.39     11.14 o 
   4   1   1      327.80      295.93      2.39 o 
   5   1   1      278.95      271.52      2.76 o 
   6   1   1      117.85      121.17      1.91 o 
   7   1   1      251.54      262.93      2.92 o 
   8   1   1        1.51        2.58      0.68 o 
   9   1   1       13.05       11.98      1.01 o 
  10   1   1       38.45       38.82      2.45 o 
  11   1   1        6.28        2.82      0.85 o 
  12   1   1       21.57       19.14      1.77 o 
  13   1   1        0.15       -0.22      1.00 o 
  14   1   1        0.88       -0.38      1.16 o 
  15   1   1       10.96       12.36      1.90 o 
 -15   2   1        4.40        7.97      1.66 o 
 -14   2   1       12.03       10.81      4.41 o 
 -13   2   1       18.88       22.29      2.02 o 
 -12   2   1       12.87       14.21      2.01 o 
 -11   2   1       60.86       63.53      5.51 o 
 -10   2   1        1.63        1.06      1.30 o 
  -9   2   1      131.26      127.59      2.56 o 
  -8   2   1       44.67       44.84      1.85 o 
  -7   2   1        2.24        4.65      1.02 o 
  -6   2   1      100.26      119.06      3.55 o 
  -5   2   1        0.22       -0.45      0.53 o 
  -4   2   1      835.45      878.49      7.26 o 
  -3   2   1     1450.02     1457.73      8.71 o 
  -2   2   1      267.29      276.29      3.61 o 
  -1   2   1      674.79      695.84      5.82 o 
   0   2   1      261.40      237.22      2.93 o 
   1   2   1      271.13      260.95      4.33 o 
   2   2   1      624.37      606.63      4.88 o 
   3   2   1      289.55      299.63      2.61 o 
   4   2   1     1215.88     1304.59      8.83 o 
   5   2   1      412.29      407.94      4.45 o 
   6   2   1       99.75       97.48      2.13 o 
   7   2   1       44.20       54.54      2.96 o 
   8   2   1      157.29      163.27      2.40 o 
   9   2   1      116.28      116.29      3.35 o 
  10   2   1      121.43      107.97      2.93 o 
  11   2   1      210.74      209.26      4.30 o 
  12   2   1       42.42       48.27      2.49 o 
  13   2   1        1.03       -0.09      1.10 o 
  14   2   1        5.76        5.10      2.37 o 
 -14   3   1        0.03        0.55      2.14 o 
 -13   3   1        1.95        3.09      2.22 o 
 -12   3   1       44.84       57.86      4.50 o 
 -11   3   1       26.47       29.93      3.15 o 
 -10   3   1       93.40      103.36      4.68 o 
  -9   3   1       16.58       18.68      1.90 o 
  -8   3   1       31.10       30.65      1.92 o 
  -7   3   1        8.69        7.23      1.05 o 
  -6   3   1        0.99        0.68      0.61 o 
  -5   3   1      193.63      206.39      4.23 o 
  -4   3   1      114.42      104.48      2.68 o 
  -3   3   1      291.32      292.00      4.45 o 
  -2   3   1      972.07      959.09      8.31 o 
  -1   3   1      130.72      149.43      2.50 o 
   0   3   1        1.88        1.66      0.76 o 
   1   3   1       85.37       80.98      3.48 o 
   2   3   1        2.83        1.45      0.73 o 
   3   3   1      280.93      295.68      3.91 o 
   4   3   1      238.56      250.61      3.55 o 
   5   3   1      165.91      170.36      2.54 o 
   6   3   1       11.16       15.01      1.08 o 
   7   3   1       27.23       24.86      2.24 o 
   8   3   1       95.52       93.29      4.02 o 
   9   3   1       25.00       22.14      2.43 o 
  10   3   1       53.91       61.57      8.74 o 
  11   3   1       96.07       93.83      4.72 o 
  12   3   1       29.79       31.78      5.08 o 
  13   3   1        6.55        5.61      2.72 o 
  14   3   1        2.93        1.03      2.04 o 
 -12   4   1       11.67       12.38      2.49 o 
 -11   4   1        2.45       -0.39      1.48 o 
 -10   4   1        0.85       -0.43      1.65 o 
  -9   4   1       94.70       98.72      3.45 o 
  -8   4   1        1.88       -0.95      2.36 o 
  -7   4   1       11.84       10.35      3.31 o 
  -6   4   1       44.81       49.42      3.67 o 
  -5   4   1       17.57       23.92      2.84 o 
  -4   4   1        1.77        1.68      1.30 o 
  -3   4   1      106.24      100.32      3.31 o 
  -2   4   1      167.19      170.77      4.11 o 
  -1   4   1      298.85      278.08      4.44 o 
   0   4   1        7.82        7.47      1.25 o 
   1   4   1        9.91        8.09      1.29 o 
   2   4   1       28.53       23.20      1.60 o 
   3   4   1       45.02       40.53      2.73 o 
   4   4   1        2.35        2.64      1.25 o 
   5   4   1       19.85       22.62      2.61 o 
   6   4   1       84.56       81.51      7.32 o 
   7   4   1       22.27       21.50      4.73 o 
   8   4   1        3.92        2.13      2.84 o 
   9   4   1        9.44        8.79      1.52 o 
  10   4   1        4.53        2.53      2.72 o 
  11   4   1       15.69       17.25      2.46 o 
  12   4   1        0.06       -0.47      1.69 o 
 -10   5   1        1.40        1.89      3.78 o 
  -9   5   1        4.62       11.34      4.49 o 
  -8   5   1       11.71        6.62      4.25 o 
  -7   5   1        8.58       13.23      4.73 o 
  -6   5   1        3.63        4.25      3.78 o 
  -5   5   1       78.40       80.29      6.26 o 
  -4   5   1       65.62       65.70      3.90 o 
  -3   5   1       70.64       71.74      4.26 o 
  -2   5   1        0.04        4.21      2.22 o 
  -1   5   1      189.11      193.06      5.95 o 
   0   5   1      128.65      143.70      6.45 o 
   1   5   1      164.38      186.17      5.77 o 
   2   5   1        6.47        8.10      2.21 o 
   3   5   1       36.69       32.24      3.70 o 
   4   5   1        0.00        0.61      1.98 o 
   5   5   1        9.03        8.27      3.78 o 
   6   5   1       14.31       11.34      4.49 o 
   7   5   1        1.48        1.18      3.31 o 
   8   5   1        3.43       -0.47      3.07 o 
   9   5   1        4.40        3.07      3.78 o 
  10   5   1        1.25        4.02      4.02 o 
  -6   6   1       16.43       14.88      5.20 o 
  -5   6   1        2.37        2.84      4.02 o 
  -4   6   1       16.72       10.40      4.73 o 
  -3   6   1       10.29        7.43      2.60 o 
  -2   6   1       13.55        5.65      2.78 o 
  -1   6   1       25.24       23.96      3.23 o 
   0   6   1      163.04      185.12      7.52 o 
   1   6   1        0.79        1.55      2.03 o 
   2   6   1       16.38       20.62      7.09 o 
   3   6   1        0.08       -3.78      3.54 o 
   4   6   1        1.17        1.65      3.78 o 
   5   6   1        3.40        4.73      4.25 o 
   6   6   1        3.63        2.36      4.02 o 
 -15   0   2        6.43        2.51      2.13 o 
 -14   0   2        0.13       -0.99      1.53 o 
 -13   0   2       19.46       23.39      5.20 o 
 -12   0   2       25.93       24.52      2.72 o 
 -11   0   2       98.51       87.91      3.16 o 
 -10   0   2      414.95      459.26      6.85 o 
  -9   0   2        5.08       12.08      2.79 o 
  -8   0   2        1.30        0.87      0.65 o 
  -7   0   2      692.95      671.69     16.37 o 
  -6   0   2     1697.88     1635.10     14.17 o 
  -5   0   2      754.91      781.83     10.59 o 
  -4   0   2    11012.43    10637.12     77.71 o 
  -3   0   2    23894.29    23098.00    261.39 o 
  -2   0   2      111.00      102.44      1.54 o 
   1   0   2     1383.28     1252.99      9.36 o 
   2   0   2      224.54      208.62      4.25 o 
   3   0   2     1322.29     1345.24     19.49 o 
   4   0   2      320.30      308.58      5.06 o 
   5   0   2     1067.67     1086.10     16.94 o 
   6   0   2       37.50       38.81      1.96 o 
   7   0   2      458.36      468.37      5.91 o 
   8   0   2      583.01      611.51      7.41 o 
   9   0   2       10.99       11.90      1.30 o 
  10   0   2       69.67       71.59      2.76 o 
  11   0   2        3.86        3.02      1.04 o 
  12   0   2       13.77        8.43      4.96 o 
  13   0   2        0.09       -2.84      1.89 o 
  14   0   2       46.80       41.11      4.96 o 
  15   0   2        1.57        1.89      2.60 o 
 -15   1   2        1.19       -1.74      1.16 o 
 -14   1   2        6.26        4.20      1.38 o 
 -13   1   2        2.28        0.95      0.97 o 
 -12   1   2       32.42       30.84      2.87 o 
 -11   1   2        1.79        1.77      0.80 o 
 -10   1   2       42.53       41.16      1.82 o 
  -9   1   2       59.37       66.39      1.91 o 
  -8   1   2        1.17        0.85      0.52 o 
  -7   1   2       50.15       49.12      1.36 o 
  -6   1   2      106.50       97.44      1.66 o 
  -5   1   2      365.56      363.72      3.46 o 
  -4   1   2       11.28       11.00      1.48 o 
  -3   1   2     6303.63     6054.03     36.94 o 
  -2   1   2      408.84      334.10      3.78 o 
  -1   1   2    18537.73    17718.97     99.65 o 
   0   1   2      241.96      224.24      3.14 o 
   1   1   2     1025.02      976.43      6.37 o 
   2   1   2     1475.56     1328.63      9.62 o 
   3   1   2        6.59        6.28      0.42 o 
   4   1   2      257.35      243.74      2.39 o 
   5   1   2      101.95       92.48      1.54 o 
   6   1   2        9.16       15.05      0.78 o 
   7   1   2      275.38      272.05      2.97 o 
   8   1   2      217.83      226.60      3.15 o 
   9   1   2        5.33        4.94      0.77 o 
  10   1   2        8.84        8.29      1.26 o 
  11   1   2        5.89        6.32      1.53 o 
  12   1   2        3.58        1.34      1.09 o 
  13   1   2        0.18       -1.08      1.40 o 
  14   1   2        0.14       -1.71      1.14 o 
  15   1   2        6.95        4.81      1.76 o 
 -15   2   2        0.16       -0.71      1.18 o 
 -14   2   2        5.91        3.54      2.78 o 
 -13   2   2        0.67       -0.60      0.98 o 
 -12   2   2        8.45        8.46      1.35 o 
 -11   2   2       83.00       81.47      3.75 o 
 -10   2   2        5.09        5.01      0.96 o 
  -9   2   2      112.06      115.41      2.56 o 
  -8   2   2        0.33        0.06      0.61 o 
  -7   2   2       14.84       14.07      1.14 o 
  -6   2   2        6.23        9.85      0.90 o 
  -5   2   2       89.26       88.26      2.02 o 
  -4   2   2       98.66      100.71      2.13 o 
  -3   2   2        6.59        6.21      0.97 o 
  -2   2   2      712.30      718.49      6.80 o 
  -1   2   2     1590.23     1624.78     12.69 o 
   0   2   2        2.37        2.40      0.52 o 
   1   2   2      466.43      485.33      4.54 o 
   2   2   2      488.08      477.96      6.22 o 
   3   2   2       38.28       36.98      0.88 o 
   4   2   2        4.72        2.54      0.47 o 
   5   2   2      363.17      395.01      3.76 o 
   6   2   2       20.00       26.11      1.29 o 
   7   2   2       80.76       77.19      2.04 o 
   8   2   2       37.07       39.29      1.32 o 
   9   2   2      385.95      399.35      5.59 o 
  10   2   2       33.24       33.92      3.76 o 
  11   2   2        2.77        2.43      1.10 o 
  12   2   2       13.13       14.99      1.66 o 
  13   2   2        0.11       -1.43      0.95 o 
  14   2   2        1.63        3.30      1.61 o 
 -14   3   2        3.49        1.89      2.18 o 
 -13   3   2        0.29        1.09      1.97 o 
 -12   3   2        3.14        5.01      2.14 o 
 -11   3   2       16.00       15.97      2.61 o 
 -10   3   2        9.13        8.96      2.00 o 
  -9   3   2       25.73       27.53      3.65 o 
  -8   3   2       28.13       33.16      2.13 o 
  -7   3   2       49.41       52.71      4.00 o 
  -6   3   2       17.41       19.70      1.44 o 
  -5   3   2       14.49       14.63      1.98 o 
  -4   3   2       23.43       18.53      1.66 o 
  -3   3   2       82.54       66.35      2.31 o 
  -2   3   2      309.24      312.77      4.65 o 
  -1   3   2        3.63        4.69      0.69 o 
   0   3   2      530.27      532.87      6.27 o 
   1   3   2       46.03       48.75      1.99 o 
   2   3   2      730.18      792.67      7.13 o 
   3   3   2        6.36        4.47      0.96 o 
   4   3   2        0.34        0.06      0.77 o 
   5   3   2        0.61        0.52      0.50 o 
   6   3   2        4.77        5.66      0.85 o 
   7   3   2        1.73        4.28      1.24 o 
   8   3   2        0.02        0.19      1.03 o 
   9   3   2       24.73       19.26      2.46 o 
  10   3   2        2.13        2.25      1.61 o 
  11   3   2        7.21        7.45      2.01 o 
  12   3   2        2.26        2.33      2.48 o 
  13   3   2        0.92        2.68      2.60 o 
 -12   4   2        0.06        1.30      4.61 o 
 -11   4   2        0.00       -1.90      1.43 o 
 -10   4   2        3.59        3.23      1.48 o 
  -9   4   2        0.01        1.03      1.09 o 
  -8   4   2       21.29       25.32      2.93 o 
  -7   4   2       64.19       60.25      4.37 o 
  -6   4   2       43.03       46.53      3.80 o 
  -5   4   2       19.59       21.70      3.78 o 
  -4   4   2       15.03       16.55      2.07 o 
  -3   4   2      210.35      194.77      4.38 o 
  -2   4   2       58.01       55.16      3.14 o 
  -1   4   2        2.21        0.70      0.89 o 
   0   4   2       57.74       53.54      2.45 o 
   1   4   2       61.13       60.32      2.50 o 
   2   4   2        7.98        5.15      1.00 o 
   3   4   2        0.15       -1.49      0.99 o 
   4   4   2       68.29       69.32      3.18 o 
   5   4   2        9.53       10.87      3.31 o 
   6   4   2        0.39       -0.47      2.36 o 
   7   4   2       24.63       30.71      5.43 o 
   8   4   2        6.62        7.56      3.31 o 
   9   4   2        0.50       -1.61      1.08 o 
  10   4   2        0.94       -1.63      1.30 o 
  11   4   2       27.29       22.24      8.86 o 
  12   4   2        2.23        3.65      1.85 o 
 -10   5   2        0.10       -0.47      3.54 o 
  -9   5   2       28.53       23.39      5.91 o 
  -8   5   2        3.04        0.24      3.54 o 
  -7   5   2        0.77        1.89      3.54 o 
  -6   5   2        8.29        9.13      2.55 o 
  -5   5   2      116.07      107.91      5.73 o 
  -4   5   2       72.54       65.77      4.04 o 
  -3   5   2       85.97       78.50      4.36 o 
  -2   5   2      207.19      207.02      6.62 o 
  -1   5   2      144.38      169.59      6.75 o 
   0   5   2        4.11        8.56      2.31 o 
   1   5   2        0.02        0.47      2.72 o 
   2   5   2       10.42       12.11      2.35 o 
   3   5   2        1.01       -1.36      2.13 o 
   4   5   2        2.69       -1.18      2.84 o 
   5   5   2        0.49        0.47      3.07 o 
   6   5   2        8.50        5.67      3.31 o 
   7   5   2       15.48        8.27      3.78 o 
   8   5   2        0.00        2.13      3.31 o 
   9   5   2        4.30        3.78      4.02 o 
  10   5   2        1.60       -0.24      3.54 o 
  -6   6   2        0.52        0.00      4.25 o 
  -5   6   2        0.06        2.84      4.02 o 
  -4   6   2        0.08        0.83      2.13 o 
  -3   6   2        0.00       -0.77      3.58 o 
  -2   6   2       72.46       74.23      7.79 o 
  -1   6   2       13.33       13.12      4.15 o 
   0   6   2       35.45       38.87      3.26 o 
   1   6   2        0.08       -2.56      1.71 o 
   2   6   2        0.87       -0.95      3.78 o 
   3   6   2        4.47        5.43      4.02 o 
   4   6   2        0.11        3.07      3.78 o 
   5   6   2        0.84       -1.18      3.54 o 
   6   6   2       10.69        7.09      4.25 o 
 -15   1   3        1.27        0.84      1.28 o 
 -14   1   3        1.56       -1.28      1.41 o 
 -13   1   3        0.27       -0.15      0.86 o 
 -12   1   3        5.15        3.92      0.97 o 
 -11   1   3       13.98       16.25      1.32 o 
 -10   1   3       57.07       54.35      2.02 o 
  -9   1   3        0.17        0.18      0.58 o 
  -8   1   3      283.20      272.85      3.23 o 
  -7   1   3       85.08       78.08      2.18 o 
  -6   1   3       88.24      101.75      1.75 o 
  -5   1   3     1179.84     1195.98      8.37 o 
  -4   1   3        4.30        5.38      0.55 o 
  -3   1   3    19809.76    19321.94    157.04 o 
  -2   1   3      491.59      437.25      3.27 o 
  -1   1   3       38.11       35.41      1.46 o 
   0   1   3     1862.54     1747.76      9.51 o 
   1   1   3      290.02      265.54      2.83 o 
   2   1   3      265.87      274.18      2.25 o 
   3   1   3       17.99       22.68      0.64 o 
   4   1   3      217.15      199.06      2.56 o 
   5   1   3      336.21      342.36      4.49 o 
   6   1   3       18.71       15.64      0.98 o 
   7   1   3       40.96       35.88      1.22 o 
   8   1   3        9.76        8.91      0.85 o 
   9   1   3       24.99       33.82      1.59 o 
  10   1   3      150.37      134.76      3.14 o 
  11   1   3        0.65       -1.22      0.81 o 
  12   1   3       56.78       65.95      4.40 o 
  13   1   3        2.48        2.43      1.40 o 
  14   1   3       21.28       25.93      2.38 o 
  15   1   3        0.03        1.71      1.52 o 
 -14   2   3        0.44       -0.22      1.27 o 
 -13   2   3        2.92        3.41      1.87 o 
 -12   2   3       12.07       16.08      1.50 o 
 -11   2   3       75.79       78.90      2.54 o 
 -10   2   3       20.06       20.62      2.15 o 
  -9   2   3       98.73       88.96      4.13 o 
  -8   2   3      171.03      163.83      2.77 o 
  -7   2   3       48.51       51.16      1.53 o 
  -6   2   3      154.04      152.50      3.41 o 
  -5   2   3       17.18       19.49      1.10 o 
  -4   2   3      172.12      180.59      2.63 o 
  -3   2   3       55.95       57.51      1.32 o 
  -2   2   3       27.32       36.81      1.81 o 
  -1   2   3      411.96      401.18      4.69 o 
   0   2   3     2401.40     2475.76     16.20 o 
   1   2   3       32.70       33.98      1.68 o 
   2   2   3      283.85      259.04      3.34 o 
   3   2   3       41.28       41.90      1.04 o 
   4   2   3     2191.43     2363.55     15.00 o 
   5   2   3       26.14       23.72      1.02 o 
   6   2   3       25.33       25.69      1.24 o 
   7   2   3      230.52      229.95      3.43 o 
   8   2   3       23.26       22.29      1.22 o 
   9   2   3       20.48       27.39      1.68 o 
  10   2   3       19.49       17.60      1.51 o 
  11   2   3       93.11       94.17      3.07 o 
  12   2   3        0.73        0.64      1.32 o 
  13   2   3        0.03        0.27      1.09 o 
  14   2   3        3.83        6.59      2.22 o 
 -13   3   3       11.03       11.19      2.71 o 
 -12   3   3       11.83       12.74      2.53 o 
 -11   3   3        2.48        1.64      2.24 o 
 -10   3   3      138.27      140.46      4.03 o 
  -9   3   3       70.91       70.19      2.97 o 
  -8   3   3        0.38       -0.09      1.48 o 
  -7   3   3      242.83      238.06      4.51 o 
  -6   3   3        0.79        0.02      0.84 o 
  -5   3   3      208.80      206.30      5.56 o 
  -4   3   3        4.01        1.80      1.24 o 
  -3   3   3       79.01       73.51      2.88 o 
  -2   3   3      182.55      187.86      4.31 o 
  -1   3   3        1.75        1.65      0.94 o 
   0   3   3       62.34       68.61      2.04 o 
   1   3   3      102.93      112.11      2.78 o 
   2   3   3      532.42      557.80      6.38 o 
   3   3   3      899.76      916.86      8.91 o 
   4   3   3       92.58       87.46      3.01 o 
   5   3   3       51.63       55.49      1.26 o 
   6   3   3        1.69        0.73      0.73 o 
   7   3   3       12.07       11.48      2.48 o 
   8   3   3       20.46       24.39      2.43 o 
   9   3   3      114.41      114.96      8.62 o 
  10   3   3       92.86       92.11      4.58 o 
  11   3   3       29.68       30.49      6.50 o 
  12   3   3        0.41       -0.54      1.77 o 
  13   3   3        0.08       -1.29      1.85 o 
 -12   4   3        0.13        0.20      1.50 o 
 -11   4   3        1.08       -0.41      1.50 o 
 -10   4   3        0.13        0.31      1.30 o 
  -9   4   3       30.18       31.23      5.91 o 
  -8   4   3        0.40        0.41      2.84 o 
  -7   4   3       31.18       38.02      6.73 o 
  -6   4   3        3.59       -0.33      1.75 o 
  -5   4   3      342.90      345.46      8.29 o 
  -4   4   3      525.82      494.17      8.17 o 
  -3   4   3        0.10       -0.43      1.03 o 
  -2   4   3      270.17      262.58      6.76 o 
  -1   4   3       26.64       20.68      1.98 o 
   0   4   3      246.06      249.73      4.25 o 
   1   4   3       36.48       32.37      2.05 o 
   2   4   3        0.59        0.10      0.83 o 
   3   4   3       98.52       98.19      3.56 o 
   4   4   3        0.12        0.07      1.35 o 
   5   4   3        3.64        1.89      2.36 o 
   6   4   3        7.22        7.09      3.07 o 
   7   4   3       15.02       11.81      3.78 o 
   8   4   3       60.30       50.09      7.09 o 
   9   4   3       37.13       35.77      2.75 o 
  10   4   3        5.50        3.12      1.77 o 
  11   4   3        4.86        5.27      3.43 o 
  12   4   3        1.97        1.62      1.88 o 
 -10   5   3        0.95       -1.18      3.78 o 
  -9   5   3        0.09        6.62      4.25 o 
  -8   5   3        0.05       -2.13      3.54 o 
  -7   5   3       33.58       32.23      3.75 o 
  -6   5   3       12.36       11.32      3.19 o 
  -5   5   3      102.45      110.22      5.73 o 
  -4   5   3        5.96        1.83      1.93 o 
  -3   5   3        0.46        0.21      1.85 o 
  -2   5   3       17.88       15.84      2.73 o 
  -1   5   3       91.91      110.87      5.81 o 
   0   5   3       17.74       22.07      2.74 o 
   1   5   3       96.58       97.43      8.60 o 
   2   5   3        7.06        5.57      1.86 o 
   3   5   3        8.58        8.27      3.54 o 
   4   5   3        2.04        0.24      2.84 o 
   5   5   3        5.74        3.54      3.31 o 
   6   5   3       12.83        7.32      3.78 o 
   7   5   3        7.41        4.25      3.78 o 
   8   5   3        1.11        4.49      3.78 o 
   9   5   3        3.36        5.20      4.02 o 
  10   5   3        0.06       -1.42      3.31 o 
  -6   6   3        5.90        5.91      4.96 o 
  -5   6   3        0.96        2.90      2.66 o 
  -4   6   3       55.67       48.66      3.94 o 
  -3   6   3       19.06       15.77      4.52 o 
  -2   6   3        0.40       -0.29      2.60 o 
  -1   6   3       11.63        9.04      2.72 o 
   0   6   3       36.35       42.32      3.84 o 
   1   6   3        1.46        1.39      2.75 o 
   2   6   3        0.07        1.45      3.90 o 
   3   6   3       10.07        3.78      3.78 o 
   4   6   3        1.73       -1.18      3.31 o 
   5   6   3        1.36        1.18      3.78 o 
   6   6   3        4.86       -0.47      3.78 o 
 -15   0   4        3.84        2.88      1.97 o 
 -14   0   4       35.96       36.96      5.79 o 
 -13   0   4       92.85       79.53      4.26 o 
 -12   0   4       26.95       26.23      4.61 o 
 -11   0   4        1.14        1.25      0.97 o 
 -10   0   4      152.72      157.24      3.90 o 
  -9   0   4      278.97      275.89      4.94 o 
  -8   0   4        5.86        2.97      1.47 o 
  -7   0   4       52.01       44.79      2.43 o 
  -6   0   4      978.46      992.81     11.92 o 
  -5   0   4      965.89      936.77      9.36 o 
  -4   0   4     1170.11     1175.80     12.53 o 
  -3   0   4     1032.85     1072.76      9.23 o 
  -2   0   4    18261.32    16949.62    127.78 o 
  -1   0   4      434.12      371.20      3.73 o 
   0   0   4       31.17       31.42      1.65 o 
   1   0   4    14681.38    13746.52    118.53 o 
   2   0   4        3.84        1.91      0.45 o 
   3   0   4       30.13       25.07      0.97 o 
   4   0   4       41.33       41.29      1.36 o 
   5   0   4        3.29        3.65      0.63 o 
   6   0   4       54.68       48.37      1.77 o 
   7   0   4      276.09      292.57      8.00 o 
   8   0   4       34.40       42.98      2.04 o 
   9   0   4       17.35       21.69      1.67 o 
  10   0   4        6.45        6.81      1.23 o 
  11   0   4       22.99       22.21      3.54 o 
  12   0   4        3.06        2.84      2.36 o 
  13   0   4        8.86        6.38      2.84 o 
  14   0   4      180.71      201.06      8.74 o 
  15   0   4      133.51      132.31      7.56 o 
 -15   1   4        0.01       -0.40      1.17 o 
 -14   1   4        8.35        9.29      1.44 o 
 -13   1   4        3.76        1.91      1.03 o 
 -12   1   4       68.04       66.32      2.46 o 
 -11   1   4        5.51        4.89      1.26 o 
 -10   1   4        5.40        5.76      0.90 o 
  -9   1   4        1.62        1.18      0.64 o 
  -8   1   4      113.52      125.30      2.73 o 
  -7   1   4      189.23      206.45      2.68 o 
  -6   1   4     1802.35     1823.54     11.17 o 
  -5   1   4     2737.69     2658.48     16.59 o 
  -4   1   4     2326.46     2236.64     13.97 o 
  -3   1   4      297.20      273.05      3.41 o 
  -2   1   4     3510.55     3330.93     21.98 o 
  -1   1   4     1746.09     1643.60     10.32 o 
   0   1   4      839.50      807.86      5.34 o 
   1   1   4     2215.76     2080.73     10.71 o 
   2   1   4      871.20      839.08      5.92 o 
   3   1   4      472.44      459.44      3.88 o 
   4   1   4      237.53      245.78      2.73 o 
   5   1   4        4.14        4.13      0.59 o 
   6   1   4      512.15      508.33      4.20 o 
   7   1   4      426.37      433.22      3.97 o 
   8   1   4      233.62      247.01      3.67 o 
   9   1   4      205.55      203.14      3.62 o 
  10   1   4        6.55        6.75      1.09 o 
  11   1   4       13.05        8.53      2.70 o 
  12   1   4       46.70       47.62      4.10 o 
  13   1   4       19.74       17.19      2.05 o 
  14   1   4        1.37        1.35      1.39 o 
  15   1   4       13.29       16.05      2.07 o 
 -14   2   4        0.03        0.92      1.15 o 
 -13   2   4        1.07        1.15      1.01 o 
 -12   2   4        8.35       10.83      1.36 o 
 -11   2   4       15.71       15.04      1.42 o 
 -10   2   4       92.17       90.71      2.50 o 
  -9   2   4       66.61       68.35      3.38 o 
  -8   2   4       55.63       54.13      2.46 o 
  -7   2   4       43.33       42.21      1.12 o 
  -6   2   4        2.88        1.64      0.75 o 
  -5   2   4     1896.77     1853.64     14.12 o 
  -4   2   4     2445.97     2474.15     19.51 o 
  -3   2   4      557.76      604.53      6.04 o 
  -2   2   4        0.57        0.72      0.68 o 
  -1   2   4      702.68      684.14      6.76 o 
   0   2   4      658.35      668.15      6.62 o 
   1   2   4       70.75       70.94      1.93 o 
   2   2   4       16.85       15.10      0.81 o 
   3   2   4      850.19      889.20      5.94 o 
   4   2   4       56.75       59.64      2.28 o 
   5   2   4       80.21       88.53      1.41 o 
   6   2   4       67.93       67.47      1.38 o 
   7   2   4       51.35       58.89      1.51 o 
   8   2   4       91.19       86.26      2.28 o 
   9   2   4       40.44       38.12      1.88 o 
  10   2   4       13.50       11.78      1.57 o 
  11   2   4        2.04        1.42      1.95 o 
  12   2   4        0.02        0.34      1.53 o 
  13   2   4        3.83        4.67      1.31 o 
  14   2   4        8.89        9.48      1.79 o 
 -13   3   4        1.55        1.67      2.00 o 
 -12   3   4        3.63        3.18      2.13 o 
 -11   3   4        0.02        1.34      1.26 o 
 -10   3   4       19.68       17.08      2.56 o 
  -9   3   4       85.93       93.73      3.44 o 
  -8   3   4       30.14       25.24      2.00 o 
  -7   3   4        7.78        7.36      1.61 o 
  -6   3   4      389.50      380.30      5.63 o 
  -5   3   4       13.81       16.57      1.16 o 
  -4   3   4      397.86      362.22      7.43 o 
  -3   3   4       14.11       14.65      2.06 o 
  -2   3   4       22.95       32.42      2.21 o 
  -1   3   4      291.70      306.94      5.63 o 
   0   3   4       71.48       76.87      2.16 o 
   1   3   4        4.69        1.99      1.02 o 
   2   3   4        3.41        5.24      0.89 o 
   3   3   4      217.60      238.07      3.32 o 
   4   3   4       61.58       63.87      2.11 o 
   5   3   4       13.48       16.99      1.35 o 
   6   3   4        6.18        7.62      1.10 o 
   7   3   4       14.32       11.26      1.61 o 
   8   3   4        4.37        6.46      1.48 o 
   9   3   4        2.89       -0.36      1.24 o 
  10   3   4       31.79       33.39      3.28 o 
  11   3   4       16.94       14.43      2.49 o 
  12   3   4        3.79        3.62      2.00 o 
  13   3   4        4.76        3.02      2.07 o 
 -12   4   4        0.21        1.50      1.69 o 
 -11   4   4        0.78        1.17      3.78 o 
 -10   4   4       15.17       16.44      2.13 o 
  -9   4   4       16.67       17.19      1.82 o 
  -8   4   4       17.34       19.02      6.26 o 
  -7   4   4       18.92       22.53      5.67 o 
  -6   4   4      191.88      181.29      7.68 o 
  -5   4   4      239.18      247.62      7.15 o 
  -4   4   4       13.54       12.74      1.86 o 
  -3   4   4        2.68        3.36      1.45 o 
  -2   4   4        0.00        0.75      1.04 o 
  -1   4   4       28.26       27.18      2.93 o 
   0   4   4      219.71      215.64      5.15 o 
   1   4   4       25.95       27.01      2.35 o 
   2   4   4       11.38        8.00      1.57 o 
   3   4   4       24.35       20.87      1.80 o 
   4   4   4        5.62        6.14      2.84 o 
   5   4   4        9.56       10.40      3.54 o 
   6   4   4        0.52        0.24      2.60 o 
   7   4   4       37.84       26.93      5.20 o 
   8   4   4       14.98       20.62      1.77 o 
   9   4   4        0.02       -0.86      1.09 o 
  10   4   4        2.15        0.97      1.67 o 
  11   4   4       42.56       47.15      3.73 o 
  12   4   4        3.05        6.49      2.36 o 
 -10   5   4        6.35        7.32      4.73 o 
  -9   5   4        4.23        2.84      4.02 o 
  -8   5   4       11.57        5.67      4.25 o 
  -7   5   4        0.01       -0.05      3.31 o 
  -6   5   4       16.09        8.16      2.55 o 
  -5   5   4       51.11       57.07      6.14 o 
  -4   5   4        2.66        1.73      1.91 o 
  -3   5   4        0.77       -2.78      2.30 o 
  -2   5   4        8.58        9.21      3.56 o 
  -1   5   4       14.84       12.81      2.46 o 
   0   5   4        0.02       -1.68      1.67 o 
   1   5   4        0.42       -0.49      2.23 o 
   2   5   4       38.83       27.41      5.20 o 
   3   5   4        1.14       -0.47      2.84 o 
   4   5   4        0.25        0.00      2.84 o 
   5   5   4        1.17       -2.36      2.60 o 
   6   5   4        8.42        5.91      3.78 o 
   7   5   4        0.97        3.31      3.54 o 
   8   5   4        0.00        4.49      3.78 o 
   9   5   4        1.01        0.71      3.54 o 
  10   5   4        0.38        3.54      4.02 o 
  -6   6   4        0.07       -3.54      3.54 o 
  -5   6   4       26.91       24.47      3.90 o 
  -4   6   4        1.48        3.22      2.33 o 
  -3   6   4       18.47       13.17      2.72 o 
  -2   6   4       17.78       19.10      3.18 o 
  -1   6   4        0.81        0.61      2.31 o 
   0   6   4        3.84        3.52      6.50 o 
   1   6   4        6.97        8.33      3.66 o 
   2   6   4        0.01        1.57      2.89 o 
   3   6   4        0.02       -0.47      3.31 o 
   4   6   4        0.45       -4.73      3.31 o 
   5   6   4        3.57       12.29      4.49 o 
   6   6   4       24.28       18.43      5.67 o 
 -15   1   5        0.42       -0.34      1.15 o 
 -14   1   5        0.10       -1.43      0.99 o 
 -13   1   5        8.42        8.02      1.40 o 
 -12   1   5        4.43        5.73      1.10 o 
 -11   1   5       53.35       51.83      3.60 o 
 -10   1   5       57.12       59.28      2.06 o 
  -9   1   5      194.80      197.36      3.25 o 
  -8   1   5      125.00      122.47      2.44 o 
  -7   1   5      941.72      907.39      6.77 o 
  -6   1   5     2157.77     2177.73     13.06 o 
  -5   1   5       64.70       60.46      1.38 o 
  -4   1   5       76.02       69.18      1.36 o 
  -3   1   5      193.60      192.79      2.26 o 
  -2   1   5      140.60      158.05      2.16 o 
  -1   1   5        7.63       10.96      0.93 o 
   0   1   5      691.66      690.79      5.04 o 
   1   1   5     1003.80      950.90      6.64 o 
   2   1   5      294.42      295.59      2.64 o 
   3   1   5      244.96      237.30      2.66 o 
   4   1   5        1.36        1.74      0.41 o 
   5   1   5      232.60      253.64      2.74 o 
   6   1   5     1743.24     1749.21      9.97 o 
   7   1   5       78.83       87.89      1.72 o 
   8   1   5       32.03       27.07      1.52 o 
   9   1   5        5.93        4.24      0.90 o 
  10   1   5       50.30       47.90      2.27 o 
  11   1   5       56.58       58.21      5.18 o 
  12   1   5       35.47       39.84      2.60 o 
  13   1   5       54.82       64.01      5.24 o 
  14   1   5       16.34       17.91      3.94 o 
  15   1   5       21.04       20.56      2.29 o 
 -14   2   5        1.16        0.11      1.25 o 
 -13   2   5        0.17       -1.32      0.99 o 
 -12   2   5        1.11        0.60      0.93 o 
 -11   2   5       18.67       19.29      1.55 o 
 -10   2   5      115.86      121.91      2.93 o 
  -9   2   5        0.00       -0.05      0.67 o 
  -8   2   5      173.01      165.08      2.97 o 
  -7   2   5       22.70       19.30      1.33 o 
  -6   2   5     2150.62     2119.79     14.79 o 
  -5   2   5      117.02      125.85      2.62 o 
  -4   2   5      852.52      890.45      7.72 o 
  -3   2   5       17.15       20.75      0.99 o 
  -2   2   5       38.93       32.92      0.89 o 
  -1   2   5       88.46       96.12      2.96 o 
   0   2   5      261.56      285.50      5.93 o 
   1   2   5     1352.70     1318.13      9.26 o 
   2   2   5      503.38      551.85      3.89 o 
   3   2   5      108.14      131.67      2.20 o 
   4   2   5       38.63       34.26      1.49 o 
   5   2   5       81.31       72.73      2.11 o 
   6   2   5        6.79       10.29      1.04 o 
   7   2   5        0.55        0.31      0.40 o 
   8   2   5       62.53       66.93      1.99 o 
   9   2   5      179.24      180.27      3.72 o 
  10   2   5       74.98       72.27      5.46 o 
  11   2   5        7.60        6.41      1.27 o 
  12   2   5       35.78       43.09      2.42 o 
  13   2   5        8.21        9.65      1.48 o 
  14   2   5        3.01        3.27      1.43 o 
 -13   3   5        1.39        1.56      2.00 o 
 -12   3   5       17.20       19.77      1.97 o 
 -11   3   5        1.14        0.06      1.08 o 
 -10   3   5        9.15       12.00      1.89 o 
  -9   3   5      278.82      275.24      5.46 o 
  -8   3   5      203.87      210.68      4.68 o 
  -7   3   5        4.79        3.66      1.20 o 
  -6   3   5        0.15        0.54      0.78 o 
  -5   3   5      282.38      284.14      6.27 o 
  -4   3   5        0.44        0.76      1.24 o 
  -3   3   5       40.89       47.82      2.81 o 
  -2   3   5        1.65        0.75      1.18 o 
  -1   3   5      360.10      416.35      6.67 o 
   0   3   5       92.14       91.84      3.25 o 
   1   3   5        1.69        1.17      0.68 o 
   2   3   5      290.17      316.57      4.52 o 
   3   3   5      265.20      273.75      3.46 o 
   4   3   5       18.30       19.52      2.34 o 
   5   3   5        0.71        0.08      0.74 o 
   6   3   5       15.05       12.24      2.27 o 
   7   3   5       18.35       17.87      2.24 o 
   8   3   5       15.08       20.89      2.72 o 
   9   3   5       39.67       42.66      3.40 o 
  10   3   5       14.67       18.96      6.14 o 
  11   3   5       11.17       19.73      2.75 o 
  12   3   5        8.81       11.70      3.43 o 
  13   3   5       13.17       15.91      2.93 o 
 -12   4   5        0.65        2.68      1.69 o 
 -11   4   5        4.16        3.53      3.07 o 
 -10   4   5       16.75       19.20      2.69 o 
  -9   4   5        4.98        4.05      1.17 o 
  -8   4   5      274.24      257.38      7.42 o 
  -7   4   5      140.03      115.04      5.15 o 
  -6   4   5       86.65       67.86      4.48 o 
  -5   4   5       36.34       42.01      3.63 o 
  -4   4   5        9.54       14.39      2.09 o 
  -3   4   5       14.70       15.96      2.08 o 
  -2   4   5       16.65       16.85      2.04 o 
  -1   4   5      168.89      169.29      4.64 o 
   0   4   5        8.32        9.87      1.39 o 
   1   4   5      120.31      118.12      3.39 o 
   2   4   5       16.80       16.32      1.73 o 
   3   4   5        8.64        5.91      2.84 o 
   4   4   5        1.97        1.18      2.36 o 
   5   4   5       13.70       12.29      3.54 o 
   6   4   5       51.84       45.84      6.14 o 
   7   4   5        0.31        1.65      2.84 o 
   8   4   5       38.19       31.33      4.96 o 
   9   4   5        0.00       -0.80      1.30 o 
  10   4   5        4.87        7.23      1.92 o 
  11   4   5        1.92        0.20      2.36 o 
  12   4   5        1.46       -0.35      1.88 o 
 -10   5   5        0.47        0.00      3.78 o 
  -9   5   5        5.42        3.31      4.49 o 
  -8   5   5        0.06       -0.92      2.10 o 
  -7   5   5       27.29       24.34      4.13 o 
  -6   5   5        6.77        5.77      3.43 o 
  -5   5   5        3.23        3.39      2.32 o 
  -4   5   5        4.32        2.41      1.86 o 
  -3   5   5        9.17       11.15      2.27 o 
  -2   5   5       45.52       49.10      3.68 o 
  -1   5   5       79.46       79.70      4.30 o 
   0   5   5       65.69       59.94      5.22 o 
   1   5   5        1.97        1.54      2.48 o 
   2   5   5       53.04       58.51     14.29 o 
   3   5   5        0.45       -3.31      2.36 o 
   4   5   5        3.14        4.96      3.31 o 
   5   5   5        0.13        1.42      2.84 o 
   6   5   5        3.37        1.18      3.31 o 
   7   5   5        8.87        3.78      3.78 o 
   8   5   5       11.75        9.92      4.49 o 
   9   5   5        7.30        3.54      4.02 o 
  -6   6   5        1.50        4.41      2.95 o 
  -5   6   5       12.95        8.77      6.26 o 
  -4   6   5       15.46       17.85      3.04 o 
  -3   6   5        3.04        5.16      2.45 o 
  -2   6   5       33.78       32.57      3.58 o 
  -1   6   5        1.30        2.95      4.25 o 
   0   6   5        6.25        6.14      3.01 o 
   1   6   5       17.49       16.04      3.50 o 
   2   6   5        0.55        1.54      2.55 o 
   3   6   5        8.11        6.60      3.16 o 
   4   6   5        0.02        2.13      3.78 o 
   5   6   5        7.88        1.18      4.02 o 
   6   6   5        0.03        0.95      3.78 o 
 -15   0   6        2.61        2.14      3.43 o 
 -14   0   6       21.99       24.22      3.06 o 
 -13   0   6       76.21       74.66      5.08 o 
 -12   0   6        8.22        5.77      1.70 o 
 -11   0   6        6.67        2.44      1.12 o 
 -10   0   6        1.70        0.13      0.80 o 
  -9   0   6      220.28      231.54      7.19 o 
  -8   0   6        6.35        4.75      0.94 o 
  -7   0   6      316.18      308.55      5.84 o 
  -6   0   6       30.64       34.61      1.67 o 
  -5   0   6       20.16       27.13      1.83 o 
  -4   0   6        0.07       -0.16      0.41 o 
  -3   0   6      603.89      549.41      5.77 o 
  -2   0   6      497.85      452.51      4.86 o 
  -1   0   6     1593.20     1474.42     15.46 o 
   0   0   6      932.92      935.48      8.22 o 
   1   0   6     2898.93     2770.91     39.55 o 
   2   0   6     1597.56     1575.08      9.91 o 
   3   0   6      234.99      210.61      2.69 o 
   4   0   6     1049.97     1111.23      8.52 o 
   5   0   6     1364.66     1395.00     10.55 o 
   6   0   6      315.07      347.61      3.99 o 
   7   0   6       37.36       37.86      1.42 o 
   8   0   6       55.45       58.99      2.27 o 
   9   0   6       26.16       31.05      3.07 o 
  10   0   6        4.44        5.52      1.58 o 
  11   0   6      488.08      514.12     12.99 o 
  12   0   6      316.11      337.63     10.87 o 
  13   0   6      105.84      103.49      6.62 o 
  14   0   6       54.48       49.38      5.20 o 
  15   0   6        1.46        4.02      2.84 o 
 -15   1   6        3.14        1.91      1.26 o 
 -14   1   6       16.12       14.71      1.78 o 
 -13   1   6        1.04        1.29      1.01 o 
 -12   1   6        0.71       -0.57      0.86 o 
 -11   1   6       18.70       15.20      1.35 o 
 -10   1   6        8.12        6.66      0.93 o 
  -9   1   6       43.05       50.51      1.93 o 
  -8   1   6       96.75       90.54      2.18 o 
  -7   1   6      334.67      336.42      3.64 o 
  -6   1   6      240.41      232.94      2.82 o 
  -5   1   6      119.52      103.84      1.63 o 
  -4   1   6      262.78      238.83      2.56 o 
  -3   1   6      375.38      357.44      3.44 o 
  -2   1   6     1160.72     1155.76      7.86 o 
  -1   1   6      207.60      216.36      2.61 o 
   0   1   6      317.67      297.85      2.87 o 
   1   1   6      346.53      336.71      2.92 o 
   2   1   6     1410.85     1460.50      8.91 o 
   3   1   6       41.03       46.49      1.13 o 
   4   1   6      794.69      839.77      6.48 o 
   5   1   6       55.32       61.50      1.43 o 
   6   1   6       55.60       56.94      1.47 o 
   7   1   6        2.10        0.77      0.81 o 
   8   1   6       22.59       24.31      1.34 o 
   9   1   6        2.04        1.58      0.88 o 
  10   1   6       35.87       32.78      2.18 o 
  11   1   6        6.57        4.64      1.43 o 
  12   1   6       18.29       18.75      1.93 o 
  13   1   6       33.79       32.52      2.50 o 
  14   1   6       30.16       26.79      2.38 o 
 -14   2   6        9.69        8.88      1.44 o 
 -13   2   6        0.92        1.45      1.09 o 
 -12   2   6       10.63       10.38      1.34 o 
 -11   2   6       15.33       16.85      1.49 o 
 -10   2   6       61.58       73.36      2.54 o 
  -9   2   6        8.16        8.81      1.11 o 
  -8   2   6      550.04      532.52      5.39 o 
  -7   2   6       14.19       13.77      1.10 o 
  -6   2   6      507.43      519.29      4.32 o 
  -5   2   6        0.79        1.00      0.40 o 
  -4   2   6       14.90       15.73      1.28 o 
  -3   2   6      117.34      104.87      3.79 o 
  -2   2   6       80.39       91.95      1.58 o 
  -1   2   6      136.82      137.19      2.76 o 
   0   2   6      620.67      636.29      4.62 o 
   1   2   6       46.82       42.23      1.06 o 
   2   2   6        0.31        0.11      0.49 o 
   3   2   6      595.28      587.89      5.07 o 
   4   2   6       92.02       78.92      3.44 o 
   5   2   6        0.03        0.20      0.59 o 
   6   2   6       22.95       17.53      1.16 o 
   7   2   6      137.35      141.73      2.57 o 
   8   2   6      120.68      117.61      2.60 o 
   9   2   6       19.37       18.31      1.44 o 
  10   2   6       79.30       76.42      3.68 o 
  11   2   6        0.27       -0.35      0.97 o 
  12   2   6        0.18        0.49      1.11 o 
  13   2   6        7.24        6.38      1.57 o 
  14   2   6        0.02        1.19      1.40 o 
 -13   3   6        1.89        0.60      1.57 o 
 -12   3   6        0.00        0.06      1.53 o 
 -11   3   6        8.36        9.32      1.90 o 
 -10   3   6       36.31       39.13      2.69 o 
  -9   3   6        1.52        3.64      1.82 o 
  -8   3   6      100.40      109.40      3.55 o 
  -7   3   6      236.90      225.63      4.63 o 
  -6   3   6        0.35        0.77      0.88 o 
  -5   3   6      195.95      188.36      3.49 o 
  -4   3   6        0.45        0.66      1.31 o 
  -3   3   6      220.31      217.58      5.12 o 
  -2   3   6       55.57       56.14      2.78 o 
  -1   3   6       38.47       47.09      2.72 o 
   0   3   6      208.55      240.84      5.06 o 
   1   3   6      275.42      293.34      4.49 o 
   2   3   6       19.58       19.21      1.31 o 
   3   3   6        8.82        6.14      0.89 o 
   4   3   6        1.60        2.41      0.75 o 
   5   3   6        4.06        2.99      0.88 o 
   6   3   6        3.75        5.32      1.10 o 
   7   3   6        0.36        0.20      1.03 o 
   8   3   6        0.11       -1.58      1.06 o 
   9   3   6       17.05       13.37      2.18 o 
  10   3   6        7.90        8.37      2.07 o 
  11   3   6        0.99       -1.54      1.61 o 
  12   3   6        8.63        8.76      4.02 o 
  13   3   6        3.26        4.69      2.28 o 
 -12   4   6        0.22        0.99      1.89 o 
 -11   4   6        1.01        0.28      1.39 o 
 -10   4   6       28.50       23.00      1.99 o 
  -9   4   6       73.79       68.66      3.25 o 
  -8   4   6        4.78       12.34      2.61 o 
  -7   4   6        1.21        2.74      1.92 o 
  -6   4   6        2.88        1.10      1.92 o 
  -5   4   6      123.65      131.95      5.51 o 
  -4   4   6       20.59       21.22      4.84 o 
  -3   4   6       21.67       19.31      2.17 o 
  -2   4   6       21.66       22.93      2.35 o 
  -1   4   6        1.71        2.99      1.14 o 
   0   4   6       88.26       91.54      3.11 o 
   1   4   6        0.26        0.31      0.97 o 
   2   4   6        0.97       -2.18      1.53 o 
   3   4   6       26.19       20.32      4.02 o 
   4   4   6       11.47       10.87      3.31 o 
   5   4   6        4.75        4.49      2.84 o 
   6   4   6        7.91        8.74      3.54 o 
   7   4   6       45.16       35.68      5.91 o 
   8   4   6        9.81        7.58      2.13 o 
   9   4   6        5.51        4.53      1.52 o 
  10   4   6        4.91        1.69      2.36 o 
  11   4   6        5.49        6.18      4.25 o 
  -9   5   6        3.71        2.99      2.49 o 
  -8   5   6       10.46       13.18      4.37 o 
  -7   5   6        8.75        7.00      2.95 o 
  -6   5   6        9.05        8.59      4.13 o 
  -5   5   6        0.14       -0.06      2.72 o 
  -4   5   6        4.65        6.48      2.08 o 
  -3   5   6        2.81       -1.03      1.68 o 
  -2   5   6        2.37        2.91      1.91 o 
  -1   5   6        2.23        1.19      1.71 o 
   0   5   6        2.22        5.39      2.42 o 
   1   5   6        0.26       -0.80      2.15 o 
   2   5   6       17.60       17.51      4.13 o 
   3   5   6        6.88        2.84      3.07 o 
   4   5   6        0.57       -2.36      2.60 o 
   5   5   6       24.63       22.92      5.20 o 
   6   5   6       21.05       18.90      4.96 o 
   7   5   6        8.24        6.62      3.78 o 
   8   5   6        0.68        0.95      3.31 o 
   9   5   6        1.77        3.54      4.25 o 
  -5   6   6        0.61       -1.97      2.71 o 
  -4   6   6        1.15        0.73      2.32 o 
  -3   6   6        0.53       -0.01      2.29 o 
  -2   6   6        0.62        4.25      2.84 o 
  -1   6   6        6.98        6.97      3.17 o 
   0   6   6        0.43        0.04      4.37 o 
   1   6   6        2.22        4.57      2.95 o 
   2   6   6        2.82        0.02      2.55 o 
   3   6   6       14.22       11.48      3.40 o 
   4   6   6        5.31        5.98      4.02 o 
   5   6   6        1.96       -2.36      3.31 o 
 -14   1   7       16.05       13.24      1.63 o 
 -13   1   7        3.74        3.18      1.12 o 
 -12   1   7       49.84       53.94      2.38 o 
 -11   1   7        2.78        2.03      0.92 o 
 -10   1   7        1.66        1.39      0.77 o 
  -9   1   7      140.94      130.78      2.76 o 
  -8   1   7       41.95       40.43      2.77 o 
  -7   1   7       62.56       57.64      1.63 o 
  -6   1   7      389.57      388.72      3.75 o 
  -5   1   7      600.29      602.44      5.39 o 
  -4   1   7      381.93      384.35      3.52 o 
  -3   1   7        1.27        1.09      0.34 o 
  -2   1   7     1325.68     1296.97      8.32 o 
  -1   1   7        9.01       11.03      0.65 o 
   0   1   7      375.87      345.10      3.02 o 
   1   1   7      205.25      218.65      2.08 o 
   2   1   7      384.39      416.56      3.60 o 
   3   1   7      431.98      476.12      3.65 o 
   4   1   7       46.16       44.26      1.20 o 
   5   1   7      264.51      260.52      2.91 o 
   6   1   7      112.58      112.34      1.97 o 
   7   1   7        4.03        5.27      0.78 o 
   8   1   7       55.67       58.59      1.86 o 
   9   1   7       14.79       13.37      1.67 o 
  10   1   7      111.67      125.07      3.41 o 
  11   1   7      169.60      184.20      5.37 o 
  12   1   7       85.05       81.27      3.33 o 
  13   1   7        9.41       10.29      1.86 o 
  14   1   7        0.74        0.42      1.38 o 
 -14   2   7        5.93        6.92      1.72 o 
 -13   2   7        4.16        3.12      1.19 o 
 -12   2   7        0.02        0.69      1.09 o 
 -11   2   7       15.86       21.10      1.82 o 
 -10   2   7      350.99      374.65      5.43 o 
  -9   2   7      906.24      910.71      8.08 o 
  -8   2   7      138.91      152.94      3.05 o 
  -7   2   7      134.01      124.64      3.31 o 
  -6   2   7       90.43       97.88      2.21 o 
  -5   2   7      184.33      168.47      2.18 o 
  -4   2   7      323.93      353.31      3.28 o 
  -3   2   7      135.24      134.55      2.03 o 
  -2   2   7      494.97      547.83      3.90 o 
  -1   2   7      411.42      435.04      2.96 o 
   0   2   7      482.60      493.26      4.03 o 
   1   2   7        0.21       -0.33      0.37 o 
   2   2   7       86.59       97.80      1.69 o 
   3   2   7       43.03       43.74      1.15 o 
   4   2   7       96.35       88.27      2.23 o 
   5   2   7      264.74      264.47      3.69 o 
   6   2   7       59.97       62.32      1.61 o 
   7   2   7       33.68       32.89      1.53 o 
   8   2   7        0.86       -0.99      0.92 o 
   9   2   7        1.27        1.15      0.84 o 
  10   2   7        7.86        5.15      1.38 o 
  11   2   7        0.70        1.71      1.05 o 
  12   2   7        0.45        2.42      1.65 o 
  13   2   7        7.95        8.67      1.75 o 
  14   2   7        2.73        4.21      1.57 o 
 -13   3   7        1.54        0.68      1.59 o 
 -12   3   7        1.85        1.60      1.57 o 
 -11   3   7       98.05      111.95      5.19 o 
 -10   3   7       15.23        7.80      2.39 o 
  -9   3   7      223.07      238.49      5.33 o 
  -8   3   7      281.97      266.25      5.43 o 
  -7   3   7      141.10      155.81      3.97 o 
  -6   3   7       27.54       23.99      1.75 o 
  -5   3   7       15.36       19.61      1.51 o 
  -4   3   7       15.57       20.10      2.38 o 
  -3   3   7       56.80       58.82      3.50 o 
  -2   3   7       27.25       25.27      2.17 o 
  -1   3   7      152.01      168.96      4.34 o 
   0   3   7      600.58      653.38      8.86 o 
   1   3   7       42.27       54.20      5.87 o 
   2   3   7       37.35       34.15      1.79 o 
   3   3   7       13.30       11.98      1.25 o 
   4   3   7       41.46       44.95      1.94 o 
   5   3   7       34.58       35.00      3.22 o 
   6   3   7        2.14       -0.09      0.89 o 
   7   3   7       44.55       44.04      3.01 o 
   8   3   7       10.53       14.41      2.14 o 
   9   3   7       16.35       13.94      2.27 o 
  10   3   7       12.16       14.21      2.49 o 
  11   3   7        0.19       -0.21      1.61 o 
  12   3   7        1.83        1.09      1.97 o 
  13   3   7        0.23       -0.20      2.36 o 
 -11   4   7        2.31        3.22      1.45 o 
 -10   4   7       22.22       19.49      1.93 o 
  -9   4   7        3.52        2.39      1.19 o 
  -8   4   7       40.18       38.55      3.75 o 
  -7   4   7        6.92        1.85      1.98 o 
  -6   4   7        7.36        8.85      2.44 o 
  -5   4   7       28.86       29.84      3.33 o 
  -4   4   7       14.82       16.82      2.72 o 
  -3   4   7        0.87        2.65      1.46 o 
  -2   4   7        1.84        0.55      1.41 o 
  -1   4   7      213.26      230.64      5.75 o 
   0   4   7       17.35       22.06      1.92 o 
   1   4   7       88.66       87.64      3.45 o 
   2   4   7        7.91        7.74      5.20 o 
   3   4   7        8.72        2.13      2.60 o 
   4   4   7       11.66        5.20      2.84 o 
   5   4   7        3.59        3.78      2.84 o 
   6   4   7        0.17        1.18      2.84 o 
   7   4   7       10.68       13.23      4.25 o 
   8   4   7        1.32        0.00      2.48 o 
   9   4   7        4.18        5.31      1.73 o 
  10   4   7       86.00      100.06      6.38 o 
  11   4   7        9.26       12.51      2.34 o 
  -9   5   7        0.00       -3.90      2.60 o 
  -8   5   7        0.60       -0.40      2.18 o 
  -7   5   7       20.61       20.41      3.46 o 
  -6   5   7        0.09        0.37      3.31 o 
  -5   5   7       23.01       22.03      3.29 o 
  -4   5   7        0.17       -1.67      2.25 o 
  -3   5   7        0.06       -0.95      1.67 o 
  -2   5   7       12.68       11.93      2.36 o 
  -1   5   7        4.43        4.78      1.98 o 
   0   5   7       62.10       59.56      5.08 o 
   1   5   7        1.09        1.94      2.21 o 
   2   5   7       18.17       22.36      3.51 o 
   3   5   7        0.95        0.59      3.19 o 
   4   5   7        1.47        2.84      3.07 o 
   5   5   7       13.90       13.23      4.49 o 
   6   5   7       10.02       11.10      4.25 o 
   7   5   7        0.01        0.95      3.31 o 
   8   5   7        2.01        3.07      3.78 o 
   9   5   7        3.25        5.43      4.49 o 
  -5   6   7       10.85       15.39      3.57 o 
  -4   6   7        1.63       -1.63      2.72 o 
  -3   6   7        1.26        0.19      2.31 o 
  -2   6   7        4.12        3.12      2.75 o 
  -1   6   7        0.01        2.42      2.83 o 
   0   6   7        0.05        2.28      2.83 o 
   1   6   7       39.86       38.64      5.79 o 
   2   6   7        0.82       -2.03      2.55 o 
   3   6   7        9.18        7.98      3.25 o 
   4   6   7        0.13        3.99      2.95 o 
   5   6   7        9.43        9.11      4.84 o 
 -14   0   8       30.22       29.06      3.32 o 
 -13   0   8        4.20        3.43      1.75 o 
 -12   0   8       63.85       55.28      8.15 o 
 -11   0   8        3.02        4.25      1.77 o 
 -10   0   8       96.47       97.54      3.35 o 
  -9   0   8      128.57      140.94      5.09 o 
  -8   0   8       33.30       31.91      2.84 o 
  -7   0   8       93.00       93.06      2.76 o 
  -6   0   8      788.53      784.59      8.67 o 
  -5   0   8       53.01       51.44      1.68 o 
  -4   0   8      505.48      493.37      5.90 o 
  -3   0   8       49.17       46.30      1.73 o 
  -2   0   8      233.38      222.59      3.34 o 
  -1   0   8       97.72      104.13      4.55 o 
   0   0   8        6.09        5.62      0.91 o 
   1   0   8     5686.10     5662.27     42.32 o 
   2   0   8       71.40       94.86      2.15 o 
   3   0   8     2959.12     3211.76     20.61 o 
   4   0   8        2.70        0.27      0.43 o 
   5   0   8      409.98      416.66      5.29 o 
   6   0   8       32.58       36.67      1.38 o 
   7   0   8      174.43      180.88      4.59 o 
   8   0   8       10.17        8.15      1.50 o 
   9   0   8       48.84       46.44      2.99 o 
  10   0   8      137.68      138.69      6.62 o 
  11   0   8      128.20      123.10      6.62 o 
  12   0   8       10.78        8.74      2.84 o 
  13   0   8       16.86       14.18      3.31 o 
  14   0   8        6.33        7.32      2.84 o 
 -14   1   8        5.96        6.12      1.35 o 
 -13   1   8        9.01       11.48      1.47 o 
 -12   1   8        7.30        6.40      1.18 o 
 -11   1   8        1.19       -0.05      0.81 o 
 -10   1   8       11.81       11.66      1.19 o 
  -9   1   8        0.94        1.19      0.76 o 
  -8   1   8        0.16        0.30      0.56 o 
  -7   1   8       87.68       87.27      1.81 o 
  -6   1   8       75.74       86.95      1.85 o 
  -5   1   8      442.52      429.96      4.02 o 
  -4   1   8       64.35       56.56      1.53 o 
  -3   1   8        0.41        1.03      0.41 o 
  -2   1   8      430.35      422.33      3.59 o 
  -1   1   8      160.34      159.18      2.00 o 
   0   1   8      409.48      393.80      3.33 o 
   1   1   8      104.00       92.47      1.31 o 
   2   1   8      791.89      785.19      5.26 o 
   3   1   8        0.67        1.02      0.43 o 
   4   1   8       66.35       65.84      1.37 o 
   5   1   8        6.76        5.85      0.65 o 
   6   1   8      380.99      392.06      3.96 o 
   7   1   8       99.71      108.30      2.35 o 
   8   1   8       13.33       15.02      1.19 o 
   9   1   8       79.14       86.20      2.70 o 
  10   1   8      377.09      398.97     10.11 o 
  11   1   8      113.10      119.19      3.78 o 
  12   1   8       12.06       13.29      2.10 o 
  13   1   8        6.35        6.78      2.27 o 
  14   1   8        1.83        3.77      1.84 o 
 -14   2   8        8.44        8.58      1.53 o 
 -13   2   8        0.00        1.01      1.16 o 
 -12   2   8        5.84        7.01      1.43 o 
 -11   2   8        6.67       12.98      2.01 o 
 -10   2   8       15.18       17.53      1.41 o 
  -9   2   8      169.01      176.18      4.15 o 
  -8   2   8        0.52        1.23      0.92 o 
  -7   2   8       41.40       40.87      1.81 o 
  -6   2   8      185.85      185.60      4.40 o 
  -5   2   8        5.13        2.63      1.20 o 
  -4   2   8      386.65      427.04      4.84 o 
  -3   2   8      296.73      314.42      2.99 o 
  -2   2   8       16.36       16.65      0.70 o 
  -1   2   8       11.55       14.27      0.61 o 
   0   2   8        0.04        0.54      0.29 o 
   1   2   8      367.50      371.46      3.17 o 
   2   2   8       11.03       11.06      1.06 o 
   3   2   8       42.40       46.62      1.32 o 
   4   2   8      153.73      163.75      2.31 o 
   5   2   8        0.64       -0.03      0.34 o 
   6   2   8        7.59        6.51      0.83 o 
   7   2   8        7.98        9.44      0.98 o 
   8   2   8        4.73        3.29      0.93 o 
   9   2   8       95.49       96.36      2.70 o 
  10   2   8      175.84      190.96      4.20 o 
  11   2   8        1.56        2.11      1.10 o 
  12   2   8       14.16       10.34      1.75 o 
  13   2   8        0.05        2.21      1.40 o 
 -13   3   8        0.38        1.54      1.74 o 
 -12   3   8        5.05        4.03      1.78 o 
 -11   3   8      115.92      126.79      4.42 o 
 -10   3   8       85.52       90.24      5.96 o 
  -9   3   8      297.39      290.93      5.94 o 
  -8   3   8        2.80        0.31      1.19 o 
  -7   3   8       16.26       12.51      1.67 o 
  -6   3   8       40.82       34.17      2.21 o 
  -5   3   8       43.91       38.47      2.02 o 
  -4   3   8        1.44        1.85      1.40 o 
  -3   3   8       16.36       16.02      3.31 o 
  -2   3   8       11.28       15.69      2.81 o 
  -1   3   8       42.37       38.16      2.49 o 
   0   3   8        7.11        6.35      1.35 o 
   1   3   8        8.34        6.08      1.28 o 
   2   3   8        2.52        1.79      1.70 o 
   3   3   8       12.61       11.62      1.06 o 
   4   3   8        0.39       -0.36      0.81 o 
   5   3   8        3.47        2.54      1.46 o 
   6   3   8      155.83      162.56      8.15 o 
   7   3   8        8.53        8.43      1.79 o 
   8   3   8        0.27       -1.83      1.42 o 
   9   3   8        5.93        3.11      1.75 o 
  10   3   8       23.23       23.46      2.79 o 
  11   3   8        7.15        9.21      2.22 o 
  12   3   8        1.17        3.12      2.07 o 
 -11   4   8        0.45        0.91      1.34 o 
 -10   4   8       14.97       15.84      2.28 o 
  -9   4   8       49.46       43.97      2.57 o 
  -8   4   8        0.00       -1.53      1.82 o 
  -7   4   8        9.62       11.34      2.55 o 
  -6   4   8       10.17        8.76      2.44 o 
  -5   4   8        0.90       -1.22      1.82 o 
  -4   4   8      166.53      185.49      6.97 o 
  -3   4   8        5.48        6.93      1.76 o 
  -2   4   8       33.34       40.27      3.04 o 
  -1   4   8       32.88       31.86      2.74 o 
   0   4   8       72.47       79.06      4.76 o 
   1   4   8       52.44       62.12     11.10 o 
   2   4   8        5.24        3.79      2.08 o 
   3   4   8       22.58       18.02      2.99 o 
   4   4   8        0.26        1.65      2.36 o 
   5   4   8       48.22       65.45      7.32 o 
   6   4   8       25.25       30.01      5.43 o 
   7   4   8       22.92       18.84      2.24 o 
   8   4   8        5.10        3.43      1.50 o 
   9   4   8      124.10      148.74      4.98 o 
  10   4   8        1.11        5.43      1.90 o 
  11   4   8        7.57        6.87      2.60 o 
  -9   5   8        1.61       -0.69      2.84 o 
  -8   5   8        5.28        4.23      2.72 o 
  -7   5   8        1.40        0.06      2.55 o 
  -6   5   8        8.53        8.63      2.89 o 
  -5   5   8       17.34       19.02      3.31 o 
  -4   5   8       18.22       18.90      3.29 o 
  -3   5   8        0.00       -1.66      1.70 o 
  -2   5   8        1.01        0.39      1.80 o 
  -1   5   8        0.16        1.30      2.25 o 
   0   5   8        7.64        5.34      2.49 o 
   1   5   8        3.01        0.84      2.21 o 
   2   5   8       69.67       69.91      7.21 o 
   3   5   8       12.81        8.44      2.72 o 
   4   5   8        0.29       -0.86      2.10 o 
   5   5   8        1.13       -0.95      3.07 o 
   6   5   8        7.37        3.07      3.54 o 
   7   5   8        3.87        1.89      3.78 o 
   8   5   8        9.59       13.23      5.20 o 
  -4   6   8        0.01        3.27      3.07 o 
  -3   6   8        4.92        3.06      2.89 o 
  -2   6   8        0.14        1.00      2.59 o 
  -1   6   8        0.94        1.26      4.13 o 
   0   6   8        5.22        6.37      3.25 o 
   1   6   8        0.53        4.78      3.16 o 
   2   6   8        0.14        2.10      3.07 o 
   3   6   8        1.06       -1.88      3.43 o 
   4   6   8        9.29        6.02      3.18 o 
 -14   1   9       10.02       10.26      1.57 o 
 -13   1   9        1.33        0.96      1.04 o 
 -12   1   9       21.99       26.40      1.84 o 
 -11   1   9        3.34        2.52      0.92 o 
 -10   1   9      107.28      114.10      2.82 o 
  -9   1   9       10.21       11.58      1.16 o 
  -8   1   9       37.03       37.00      2.18 o 
  -7   1   9       23.03       27.79      1.44 o 
  -6   1   9      142.91      148.89      2.42 o 
  -5   1   9       15.49       15.31      0.94 o 
  -4   1   9       16.74       15.17      0.88 o 
  -3   1   9       41.13       48.64      1.33 o 
  -2   1   9      495.04      476.92      4.06 o 
  -1   1   9      233.46      229.21      2.57 o 
   0   1   9       82.68       82.23      1.50 o 
   1   1   9       43.57       54.62      1.13 o 
   2   1   9      350.27      371.68      2.95 o 
   3   1   9       40.02       40.49      1.17 o 
   4   1   9      450.81      466.10      3.92 o 
   5   1   9       11.45        8.54      0.73 o 
   6   1   9       23.65       26.36      1.33 o 
   7   1   9      162.11      163.77      2.88 o 
   8   1   9      256.19      271.50      4.41 o 
   9   1   9      280.75      283.31      7.08 o 
  10   1   9        2.38        0.83      1.21 o 
  11   1   9       16.42       13.53      1.72 o 
  12   1   9       28.02       25.84      2.99 o 
  13   1   9        1.16        3.00      1.45 o 
  14   1   9        1.22        1.01      2.19 o 
 -13   2   9       69.20       76.38      2.83 o 
 -12   2   9      109.68      111.35      3.01 o 
 -11   2   9        1.10        1.01      1.00 o 
 -10   2   9      244.33      248.97      4.53 o 
  -9   2   9       36.95       36.06      2.28 o 
  -8   2   9        1.24        0.52      0.90 o 
  -7   2   9       30.39       30.44      1.66 o 
  -6   2   9        0.09        0.33      0.62 o 
  -5   2   9        4.45        5.99      1.34 o 
  -4   2   9       39.23       45.16      2.25 o 
  -3   2   9       27.49       28.80      1.32 o 
  -2   2   9       10.20        8.86      0.76 o 
  -1   2   9      329.13      357.07      3.04 o 
   0   2   9      200.52      187.43      2.23 o 
   1   2   9        0.08        0.05      0.30 o 
   2   2   9       17.50       18.99      0.92 o 
   3   2   9       47.25       46.83      1.18 o 
   4   2   9       23.22       17.23      0.91 o 
   5   2   9      113.63      109.28      2.52 o 
   6   2   9       71.36       69.11      2.07 o 
   7   2   9       37.11       36.03      2.15 o 
   8   2   9       63.09       64.94      2.35 o 
   9   2   9       67.19       76.81      2.84 o 
  10   2   9       34.36       41.14      2.33 o 
  11   2   9       13.23       11.82      2.72 o 
  12   2   9        1.21        0.05      1.18 o 
  13   2   9        1.50        1.40      1.35 o 
 -12   3   9       12.56        8.20      2.16 o 
 -11   3   9      235.40      253.25      6.03 o 
 -10   3   9       94.18       92.71      6.20 o 
  -9   3   9       31.92       41.93      6.04 o 
  -8   3   9       16.68       15.39      2.01 o 
  -7   3   9       15.15       12.28      1.64 o 
  -6   3   9        0.89       -1.32      0.97 o 
  -5   3   9        0.02       -0.83      0.77 o 
  -4   3   9        0.42        2.33      1.68 o 
  -3   3   9       72.53       77.48      5.32 o 
  -2   3   9       90.52       94.92      5.94 o 
  -1   3   9        0.07       -0.51      0.94 o 
   0   3   9       60.05       59.74      2.98 o 
   1   3   9       68.68       63.42      4.07 o 
   2   3   9      127.49      125.43      2.77 o 
   3   3   9        5.75        5.08      0.99 o 
   4   3   9        5.60        5.49      1.10 o 
   5   3   9       54.51       54.03      3.04 o 
   6   3   9       31.42       29.61      4.25 o 
   7   3   9       48.74       45.25      6.50 o 
   8   3   9        1.57        1.89      1.57 o 
   9   3   9       40.29       42.89      4.73 o 
  10   3   9        0.86        0.52      1.57 o 
  11   3   9        9.65       11.92      2.43 o 
  12   3   9        4.60        8.98      2.84 o 
 -11   4   9       18.06       14.07      1.98 o 
 -10   4   9        3.17        4.66      1.47 o 
  -9   4   9        8.54        6.02      1.35 o 
  -8   4   9        1.15        1.82      2.15 o 
  -7   4   9        9.15        8.38      3.19 o 
  -6   4   9        0.76        0.21      1.82 o 
  -5   4   9       19.53       18.98      5.79 o 
  -4   4   9       11.99       18.09      2.72 o 
  -3   4   9       42.50       48.58      4.73 o 
  -2   4   9        8.90        6.30      1.77 o 
  -1   4   9      139.23      141.19      4.77 o 
   0   4   9        3.46        1.05      2.72 o 
   1   4   9        4.69        6.26      2.25 o 
   2   4   9        7.39        8.74      2.34 o 
   3   4   9        0.01       -0.10      1.92 o 
   4   4   9       18.20       13.66      2.99 o 
   5   4   9        6.58        6.14      3.54 o 
   6   4   9        1.85        2.60      3.31 o 
   7   4   9      144.52      145.20      4.07 o 
   8   4   9        2.14        7.51      1.73 o 
   9   4   9       86.06       87.23      5.55 o 
  10   4   9       12.04       13.10      2.30 o 
  -8   5   9        4.76        5.18      2.71 o 
  -7   5   9       18.16       17.16      3.23 o 
  -6   5   9       11.01       11.37      3.06 o 
  -5   5   9        3.97        2.29      2.32 o 
  -4   5   9        1.64       -0.98      2.27 o 
  -3   5   9        0.01       -0.24      1.74 o 
  -2   5   9       35.24       35.99      8.51 o 
  -1   5   9        1.99        0.58      2.25 o 
   0   5   9       74.74       75.82      5.68 o 
   1   5   9        3.96        3.08      2.38 o 
   2   5   9        7.07        9.80      2.92 o 
   3   5   9        7.90        4.74      2.84 o 
   4   5   9        0.92       -0.46      2.42 o 
   5   5   9        0.16       -1.36      2.42 o 
   6   5   9       18.26       10.16      4.25 o 
   7   5   9       12.84        9.69      4.73 o 
   8   5   9        1.47       -1.42      3.78 o 
  -3   6   9        1.94        2.11      2.99 o 
  -2   6   9        0.03       -1.96      4.37 o 
  -1   6   9        3.39        0.02      2.72 o 
   0   6   9        0.22       -0.24      2.67 o 
   1   6   9       26.44       18.87      3.83 o 
   2   6   9        0.00       -2.95      2.67 o 
   3   6   9        1.94        3.26      2.95 o 
 -14   0  10        3.86        7.05      2.95 o 
 -13   0  10        2.02        2.26      1.92 o 
 -12   0  10        3.26        1.76      1.70 o 
 -11   0  10       35.26       35.65      3.18 o 
 -10   0  10        7.34        6.47      1.35 o 
  -9   0  10      155.12      153.32      4.06 o 
  -8   0  10       16.27       14.70      1.59 o 
  -7   0  10      401.91      410.14      6.79 o 
  -6   0  10      261.43      264.76      4.67 o 
  -5   0  10      133.62      152.49      3.43 o 
  -4   0  10       36.74       40.47      1.85 o 
  -3   0  10       30.53       28.77      1.59 o 
  -2   0  10      274.07      290.13      4.26 o 
  -1   0  10       85.42       74.65      2.17 o 
   0   0  10     1863.20     1964.27     16.64 o 
   1   0  10      548.70      615.73      6.79 o 
   2   0  10      534.66      527.44      6.06 o 
   3   0  10      175.00      206.30      2.86 o 
   4   0  10       30.83       37.17      1.23 o 
   5   0  10       21.52       27.96      1.76 o 
   6   0  10       89.98       83.27      3.90 o 
   7   0  10      140.33      141.64      5.55 o 
   8   0  10       67.46       68.29      3.25 o 
   9   0  10       32.00       32.59      6.26 o 
  10   0  10      247.50      224.22      8.27 o 
  11   0  10       16.71       16.30      3.31 o 
  12   0  10        0.22       -0.24      1.89 o 
  13   0  10        4.09        3.07      2.60 o 
  14   0  10        3.09        0.71      2.36 o 
 -14   1  10        9.62       11.01      1.78 o 
 -13   1  10       14.83       16.13      1.68 o 
 -12   1  10       31.11       36.32      2.90 o 
 -11   1  10        0.15       -0.59      0.85 o 
 -10   1  10        5.17        5.96      0.95 o 
  -9   1  10        0.11       -0.48      0.64 o 
  -8   1  10       12.43       12.53      1.16 o 
  -7   1  10       26.52       33.65      2.07 o 
  -6   1  10        0.07       -0.05      0.49 o 
  -5   1  10      495.81      485.56      4.54 o 
  -4   1  10       25.89       32.77      1.26 o 
  -3   1  10        0.30        0.05      0.41 o 
  -2   1  10        1.35        1.20      0.48 o 
  -1   1  10       13.08       14.83      0.82 o 
   0   1  10     1792.09     1822.21     12.23 o 
   1   1  10        0.87       -0.37      0.56 o 
   2   1  10      334.24      326.40      3.14 o 
   3   1  10      109.17      111.83      1.98 o 
   4   1  10        5.38        7.32      0.66 o 
   5   1  10       82.89       86.58      2.08 o 
   6   1  10       28.32       30.33      1.65 o 
   7   1  10      139.64      131.23      3.01 o 
   8   1  10       83.49       78.33      2.84 o 
   9   1  10       16.79       21.58      1.97 o 
  10   1  10       34.53       34.17      2.65 o 
  11   1  10        5.89        6.04      1.31 o 
  12   1  10       15.96       20.88      2.08 o 
  13   1  10        0.01        0.63      1.32 o 
 -13   2  10       42.83       43.87      2.66 o 
 -12   2  10        9.83       13.47      1.66 o 
 -11   2  10       12.31        9.67      1.44 o 
 -10   2  10       38.06       37.50      2.18 o 
  -9   2  10        1.74        2.35      1.00 o 
  -8   2  10        3.53        1.79      1.36 o 
  -7   2  10       39.73       38.55      1.88 o 
  -6   2  10        6.95        7.19      0.96 o 
  -5   2  10        0.32       -0.73      0.59 o 
  -4   2  10       21.97       24.00      1.35 o 
  -3   2  10        0.56        1.14      0.59 o 
  -2   2  10        1.62        0.15      0.71 o 
  -1   2  10       60.32       63.56      1.76 o 
   0   2  10       81.03       83.63      1.83 o 
   1   2  10       56.99       64.92      1.87 o 
   2   2  10       74.91       78.39      1.99 o 
   3   2  10        3.81        3.19      0.65 o 
   4   2  10        0.43        0.51      0.65 o 
   5   2  10       73.07       69.41      1.93 o 
   6   2  10       15.72       12.87      1.21 o 
   7   2  10      184.37      186.55      3.52 o 
   8   2  10        0.02       -1.17      0.92 o 
   9   2  10      141.17      130.94      3.60 o 
  10   2  10        1.85        2.95      1.31 o 
  11   2  10       14.73       15.73      4.02 o 
  12   2  10        1.38        0.35      1.35 o 
  13   2  10        2.41        2.53      1.40 o 
 -12   3  10       31.66       31.94      3.00 o 
 -11   3  10        5.59        9.29      3.05 o 
 -10   3  10        0.70        1.98      1.57 o 
  -9   3  10        5.81        5.86      1.51 o 
  -8   3  10        0.00       -1.08      1.92 o 
  -7   3  10        3.88        4.27      1.28 o 
  -6   3  10        3.14        3.79      1.22 o 
  -5   3  10       51.35       59.07      3.56 o 
  -4   3  10       11.14        9.80      1.14 o 
  -3   3  10        9.98        8.53      1.92 o 
  -2   3  10       31.61       32.40      2.84 o 
  -1   3  10       86.86       82.97      3.31 o 
   0   3  10        0.00        0.68      1.48 o 
   1   3  10       55.42       54.84      1.88 o 
   2   3  10       11.52       10.90      1.17 o 
   3   3  10      179.89      175.38      4.00 o 
   4   3  10        3.00        3.19      1.16 o 
   5   3  10       11.41        8.33      2.01 o 
   6   3  10        0.13       -0.87      2.60 o 
   7   3  10      157.58      177.48      5.72 o 
   8   3  10       43.17       55.86      3.75 o 
   9   3  10       35.66       40.84      3.54 o 
  10   3  10       13.73       14.30      2.53 o 
  11   3  10        8.54       10.79      2.36 o 
  12   3  10        4.51        5.67      2.60 o 
 -10   4  10       25.71       21.96      2.16 o 
  -9   4  10        4.32        4.02      2.06 o 
  -8   4  10       12.73       13.90      2.84 o 
  -7   4  10        8.19        8.40      4.84 o 
  -6   4  10        7.53        7.52      2.42 o 
  -5   4  10       35.35       38.24      3.73 o 
  -4   4  10       39.80       56.00      4.41 o 
  -3   4  10        3.46        3.15      3.54 o 
  -2   4  10        4.92        5.35      1.72 o 
  -1   4  10        0.14        0.27      1.65 o 
   0   4  10        5.40        9.86      3.07 o 
   1   4  10       65.24       63.93      4.76 o 
   2   4  10        0.12        0.32      1.82 o 
   3   4  10        7.38        8.39      2.67 o 
   4   4  10        8.97        5.21      2.55 o 
   5   4  10      147.04      147.77      6.76 o 
   6   4  10       30.73       35.68      5.91 o 
   7   4  10        2.57        3.82      1.33 o 
   8   4  10        0.86        1.79      2.01 o 
   9   4  10        3.23        2.62      1.71 o 
  10   4  10        0.07       -0.54      1.50 o 
  -8   5  10        9.94       11.43      3.18 o 
  -7   5  10        8.58        9.23      2.99 o 
  -6   5  10        1.92        4.51      2.66 o 
  -5   5  10        4.39        5.36      3.07 o 
  -4   5  10        3.97        3.96      2.66 o 
  -3   5  10        1.24        0.95      3.07 o 
  -2   5  10       17.55       12.18      4.84 o 
  -1   5  10       20.77       19.14      7.21 o 
   0   5  10       15.08       16.62      3.33 o 
   1   5  10        1.65        1.82      3.78 o 
   2   5  10       10.44        9.05      2.92 o 
   3   5  10       10.64       13.61      3.23 o 
   4   5  10        0.50       -1.17      2.25 o 
   5   5  10        6.00        8.15      3.16 o 
   6   5  10        0.13        3.48      2.78 o 
   7   5  10        4.97        2.36      4.02 o 
  -2   6  10        1.03        1.30      2.84 o 
  -1   6  10        0.66        2.72      2.84 o 
   0   6  10        2.78        5.78      4.61 o 
   1   6  10        7.77        2.50      2.92 o 
   2   6  10        3.34        2.70      2.95 o 
 -13   1  11       26.80       27.46      1.86 o 
 -12   1  11       14.94       13.60      1.36 o 
 -11   1  11       13.75        9.10      1.16 o 
 -10   1  11       21.17       20.32      1.55 o 
  -9   1  11      113.99      110.28      2.78 o 
  -8   1  11        0.30       -0.13      0.68 o 
  -7   1  11        0.79        1.07      1.00 o 
  -6   1  11      235.09      247.10      3.92 o 
  -5   1  11       38.13       42.84      1.88 o 
  -4   1  11       35.84       31.72      1.29 o 
  -3   1  11        5.70        6.20      0.70 o 
  -2   1  11      808.67      788.24      6.07 o 
  -1   1  11       14.95       12.03      0.90 o 
   0   1  11        0.07        0.24      0.44 o 
   1   1  11      109.53      118.36      2.19 o 
   2   1  11      130.94      132.03      2.02 o 
   3   1  11       32.37       30.51      1.14 o 
   4   1  11        9.43        9.79      0.75 o 
   5   1  11      157.87      159.99      2.86 o 
   6   1  11      132.27      141.59      2.79 o 
   7   1  11      155.33      164.66      4.17 o 
   8   1  11        3.78        3.65      1.31 o 
   9   1  11        1.70        2.09      1.13 o 
  10   1  11       30.38       22.68      2.95 o 
  11   1  11        2.09        2.15      1.20 o 
  12   1  11       10.09       10.71      1.73 o 
  13   1  11        0.40        1.11      1.39 o 
 -13   2  11       19.53       18.25      2.39 o 
 -12   2  11        7.50       11.40      1.64 o 
 -11   2  11       32.35       27.80      2.07 o 
 -10   2  11       13.33       13.82      1.57 o 
  -9   2  11        1.21        0.49      0.90 o 
  -8   2  11       57.86       56.21      4.98 o 
  -7   2  11       24.26       26.41      1.72 o 
  -6   2  11        1.68        2.12      1.20 o 
  -5   2  11        0.31       -0.33      0.57 o 
  -4   2  11        5.36        3.84      0.75 o 
  -3   2  11       79.61       93.59      2.34 o 
  -2   2  11        0.33       -0.74      0.49 o 
  -1   2  11        0.83        0.40      0.56 o 
   0   2  11      115.93      121.61      2.29 o 
   1   2  11        0.03       -0.17      0.58 o 
   2   2  11       83.60       84.40      2.24 o 
   3   2  11      209.89      208.61      3.41 o 
   4   2  11       74.07       73.68      2.20 o 
   5   2  11      233.99      247.11      3.93 o 
   6   2  11      181.38      186.99      3.66 o 
   7   2  11      226.77      236.58      6.41 o 
   8   2  11      121.24      109.91      3.25 o 
   9   2  11        2.12        0.84      1.00 o 
  10   2  11       24.34       28.58      7.09 o 
  11   2  11        6.84        6.67      1.53 o 
  12   2  11        0.77       -0.41      1.65 o 
 -12   3  11        1.38        3.74      1.82 o 
 -11   3  11        5.38        7.06      1.91 o 
 -10   3  11        3.41        3.24      1.61 o 
  -9   3  11        1.56        1.27      1.38 o 
  -8   3  11       21.88       22.07      2.13 o 
  -7   3  11       24.31       20.83      2.18 o 
  -6   3  11       16.87       16.28      2.01 o 
  -5   3  11        0.75        0.96      0.95 o 
  -4   3  11        5.12        5.20      1.23 o 
  -3   3  11        0.13        0.50      0.83 o 
  -2   3  11       45.64       44.90      3.42 o 
  -1   3  11       12.61       14.20      1.80 o 
   0   3  11       31.17       34.08      2.99 o 
   1   3  11       13.84       14.42      1.78 o 
   2   3  11       13.15       13.58      1.39 o 
   3   3  11       79.67       86.32      6.89 o 
   4   3  11        7.02        6.27      1.53 o 
   5   3  11        9.78        5.45      1.77 o 
   6   3  11      321.13      332.34     12.23 o 
   7   3  11      107.39      109.71     16.54 o 
   8   3  11       17.06       19.93      2.53 o 
   9   3  11        2.31        0.08      2.60 o 
  10   3  11        0.27       -0.28      1.64 o 
  11   3  11        0.59        0.71      2.13 o 
 -10   4  11        4.08        4.03      2.34 o 
  -9   4  11        3.84        3.91      1.36 o 
  -8   4  11        9.83       11.21      2.72 o 
  -7   4  11        9.99        7.83      3.54 o 
  -6   4  11        1.76        3.83      2.21 o 
  -5   4  11       42.24       44.22      6.73 o 
  -4   4  11       26.24       24.22      4.96 o 
  -3   4  11       64.31       63.41      4.33 o 
  -2   4  11        0.00        0.30      1.75 o 
  -1   4  11       66.33       60.23      4.59 o 
   0   4  11       15.01       10.97      2.59 o 
   1   4  11       17.35       22.70      3.25 o 
   2   4  11       13.08       20.71      3.25 o 
   3   4  11        7.85        8.05      2.49 o 
   4   4  11       63.92       76.88      5.58 o 
   5   4  11       20.47       20.73      3.68 o 
   6   4  11       36.24       37.07      6.02 o 
   7   4  11        0.02       -0.57      1.65 o 
   8   4  11        2.84        4.65      1.69 o 
   9   4  11        0.10        0.59      1.89 o 
  10   4  11        0.82        1.02      1.69 o 
  -7   5  11        1.17       -0.90      2.72 o 
  -6   5  11        4.09        6.75      2.88 o 
  -5   5  11        7.34        3.43      3.31 o 
  -4   5  11        0.25       -0.47      3.07 o 
  -3   5  11        8.43        6.62      3.54 o 
  -2   5  11        8.36        3.73      2.59 o 
  -1   5  11        0.22        0.79      2.32 o 
   0   5  11        3.16        2.48      2.51 o 
   1   5  11        0.06        1.28      2.42 o 
   2   5  11        7.23       10.88      4.61 o 
   3   5  11        1.71       -0.85      2.49 o 
   4   5  11        0.04        2.46      2.59 o 
   5   5  11        2.24        1.07      2.83 o 
   6   5  11        0.05       -3.32      2.49 o 
   7   5  11        2.20        2.79      3.09 o 
 -13   0  12       18.60       24.18      5.91 o 
 -12   0  12        3.06        2.88      1.82 o 
 -11   0  12        0.95       -0.07      1.41 o 
 -10   0  12       29.87       26.64      2.03 o 
  -9   0  12      104.88      112.16      3.75 o 
  -8   0  12      150.13      151.64      4.04 o 
  -7   0  12        0.00        0.13      1.14 o 
  -6   0  12       93.26       93.87      2.98 o 
  -5   0  12       12.71       15.81      1.72 o 
  -4   0  12        1.01        0.51      0.72 o 
  -3   0  12       51.54       51.51      2.09 o 
  -2   0  12       44.61       48.10      2.04 o 
  -1   0  12      466.41      447.56      5.84 o 
   0   0  12        1.05       -0.20      0.63 o 
   1   0  12      428.95      474.09      5.96 o 
   2   0  12      347.30      380.98      5.17 o 
   3   0  12       37.56       34.09      1.48 o 
   4   0  12      441.18      434.46      5.86 o 
   5   0  12       35.69       32.56      2.34 o 
   6   0  12       14.57       14.18      1.82 o 
   7   0  12       40.39       32.86      7.32 o 
   8   0  12       28.45       32.53      7.21 o 
   9   0  12      120.03      107.03      5.91 o 
  10   0  12        9.61        7.09      2.36 o 
  11   0  12       33.03       41.11      4.73 o 
  12   0  12        4.85        6.14      2.60 o 
  13   0  12        1.58       -2.13      2.13 o 
 -13   1  12        4.62        3.02      1.42 o 
 -12   1  12        1.44        1.19      1.47 o 
 -11   1  12        0.93       -0.52      0.91 o 
 -10   1  12       60.23       59.83      2.37 o 
  -9   1  12        0.15        1.32      0.83 o 
  -8   1  12       80.21       79.23      2.35 o 
  -7   1  12       21.88       19.05      1.50 o 
  -6   1  12        9.99        9.87      1.10 o 
  -5   1  12        2.46        2.30      0.65 o 
  -4   1  12       54.10       53.98      1.63 o 
  -3   1  12      377.48      388.55      4.01 o 
  -2   1  12        5.01        5.36      0.67 o 
  -1   1  12        2.65        0.26      0.50 o 
   0   1  12       61.01       55.45      1.50 o 
   1   1  12       10.68       12.20      0.79 o 
   2   1  12       81.23       80.13      1.93 o 
   3   1  12       59.75       61.14      1.55 o 
   4   1  12       99.02       96.03      2.05 o 
   5   1  12        7.88        8.89      0.89 o 
   6   1  12       33.63       33.01      2.39 o 
   7   1  12       30.05       25.11      1.84 o 
   8   1  12       51.16       49.16      5.30 o 
   9   1  12        0.29        0.64      1.11 o 
  10   1  12       21.63       18.49      3.47 o 
  11   1  12       19.43       16.73      1.91 o 
  12   1  12        9.98       11.65      1.82 o 
  13   1  12        0.05       -1.82      1.21 o 
 -12   2  12        1.73        1.10      1.24 o 
 -11   2  12       11.43        8.65      1.47 o 
 -10   2  12       11.93       13.86      1.63 o 
  -9   2  12        1.89        0.87      1.91 o 
  -8   2  12        0.50        0.48      0.86 o 
  -7   2  12        7.42        8.09      1.64 o 
  -6   2  12        3.26        2.45      0.86 o 
  -5   2  12        1.20        1.09      0.73 o 
  -4   2  12        4.93        3.45      0.75 o 
  -3   2  12       26.84       22.94      1.40 o 
  -2   2  12       42.92       46.32      2.22 o 
  -1   2  12      146.24      135.81      2.73 o 
   0   2  12       29.58       31.15      2.52 o 
   1   2  12        0.08       -0.12      0.60 o 
   2   2  12      244.88      237.41      3.80 o 
   3   2  12        6.31        5.15      0.97 o 
   4   2  12        0.04       -0.10      0.79 o 
   5   2  12      286.32      322.31      4.83 o 
   6   2  12       20.30       17.21      2.46 o 
   7   2  12        0.05       -0.19      1.02 o 
   8   2  12       39.24       37.52      3.55 o 
   9   2  12       10.84       10.77      2.01 o 
  10   2  12        8.21        6.95      1.54 o 
  11   2  12       10.90       11.87      1.89 o 
  12   2  12        1.71       -1.27      1.22 o 
 -11   3  12       18.35       18.49      2.41 o 
 -10   3  12        0.08       -1.10      1.35 o 
  -9   3  12        9.62        8.34      1.82 o 
  -8   3  12       22.58       22.38      2.20 o 
  -7   3  12        2.52        1.94      1.31 o 
  -6   3  12        3.23        3.57      1.34 o 
  -5   3  12       23.76       21.34      1.86 o 
  -4   3  12        0.59        0.67      0.96 o 
  -3   3  12       32.96       28.03      2.60 o 
  -2   3  12        3.82        5.13      1.28 o 
  -1   3  12        0.46        1.00      1.06 o 
   0   3  12       68.36       69.58      4.76 o 
   1   3  12        5.22        2.27      0.98 o 
   2   3  12       35.88       38.44      2.43 o 
   3   3  12        0.18        0.30      1.16 o 
   4   3  12      345.08      366.14      6.59 o 
   5   3  12        0.07        0.58      1.58 o 
   6   3  12      204.19      210.40      5.27 o 
   7   3  12        3.21        2.90      3.49 o 
   8   3  12        5.20        1.24      1.77 o 
   9   3  12        6.44        9.35      2.18 o 
  10   3  12        1.50        2.60      2.13 o 
  11   3  12        2.76        0.00      2.13 o 
 -10   4  12        3.47        2.45      1.48 o 
  -9   4  12        0.56        1.65      1.32 o 
  -8   4  12        0.32        2.04      1.06 o 
  -7   4  12        6.13        4.01      2.38 o 
  -6   4  12       16.36       19.87      3.06 o 
  -5   4  12        4.40        3.13      2.10 o 
  -4   4  12        6.85        4.72      5.67 o 
  -3   4  12       49.83       47.96      5.67 o 
  -2   4  12        0.92        4.96      3.07 o 
  -1   4  12       14.32       17.23      2.84 o 
   0   4  12       37.84       34.86      5.43 o 
   1   4  12       61.94       64.17      5.00 o 
   2   4  12       18.08       15.72      3.09 o 
   3   4  12        5.72        4.71      2.59 o 
   4   4  12       15.67       12.62      3.09 o 
   5   4  12       25.29       21.87      3.59 o 
   6   4  12        3.68        3.67      1.26 o 
   7   4  12       16.81       15.86      1.94 o 
   8   4  12        0.10        0.93      1.33 o 
   9   4  12        0.44        1.76      1.71 o 
  -7   5  12        8.59        9.46      3.19 o 
  -6   5  12       15.94        8.88      2.88 o 
  -5   5  12        0.00        0.95      3.07 o 
  -4   5  12        3.20        3.54      3.31 o 
  -3   5  12        7.62        8.03      4.02 o 
  -2   5  12        0.69        2.84      3.54 o 
  -1   5  12        4.77        3.19      2.51 o 
   0   5  12        7.35        3.89      2.49 o 
   1   5  12        2.72        4.96      2.67 o 
   2   5  12        0.23       -2.02      2.25 o 
   3   5  12        6.56        6.79      2.89 o 
   4   5  12        9.29        8.10      3.09 o 
   5   5  12        3.51        2.36      2.83 o 
   6   5  12        5.06       10.27      3.50 o 
 -13   1  13        2.11        1.98      1.25 o 
 -12   1  13        1.17        0.15      1.03 o 
 -11   1  13       10.45        8.65      1.29 o 
 -10   1  13        1.10        2.01      1.01 o 
  -9   1  13       12.83       14.06      1.55 o 
  -8   1  13        4.79        4.57      0.98 o 
  -7   1  13        2.45        1.73      0.79 o 
  -6   1  13       14.04       13.97      1.15 o 
  -5   1  13        5.66        4.84      0.82 o 
  -4   1  13       30.85       32.02      1.40 o 
  -3   1  13       84.70       84.83      1.95 o 
  -2   1  13       35.04       39.44      1.44 o 
  -1   1  13        0.01        0.06      0.63 o 
   0   1  13      295.69      290.24      3.79 o 
   1   1  13        0.40        0.40      0.55 o 
   2   1  13        0.44        1.77      0.62 o 
   3   1  13       75.41       77.98      2.59 o 
   4   1  13        2.72        1.87      0.78 o 
   5   1  13        1.07        0.61      0.80 o 
   6   1  13        1.97        2.50      1.09 o 
   7   1  13      129.69      106.70      3.35 o 
   8   1  13       43.11       41.63      2.47 o 
   9   1  13        4.31        6.39      1.35 o 
  10   1  13        2.20        2.70      1.24 o 
  11   1  13        0.25       -0.07      1.21 o 
  12   1  13        6.18        7.55      1.63 o 
 -12   2  13        1.35        1.87      1.31 o 
 -11   2  13        0.00       -0.44      1.13 o 
 -10   2  13       19.09       23.75      1.97 o 
  -9   2  13        6.25        5.77      1.23 o 
  -8   2  13       14.89       12.67      1.41 o 
  -7   2  13       59.13       62.33      3.92 o 
  -6   2  13        0.19       -0.02      0.76 o 
  -5   2  13       11.48        9.73      1.38 o 
  -4   2  13       25.31       24.75      2.69 o 
  -3   2  13      139.03      142.53      2.97 o 
  -2   2  13        0.51        0.56      0.68 o 
  -1   2  13        0.31       -0.58      0.66 o 
   0   2  13        9.77        8.72      1.12 o 
   1   2  13      137.66      153.35      3.96 o 
   2   2  13      194.93      204.48      3.68 o 
   3   2  13      109.42      100.82      3.68 o 
   4   2  13      507.74      507.23      6.58 o 
   5   2  13      280.90      269.57      4.48 o 
   6   2  13        0.01       -1.26      0.84 o 
   7   2  13        1.12        0.53      1.74 o 
   8   2  13        1.33        1.08      1.13 o 
   9   2  13        7.65        5.64      1.48 o 
  10   2  13        0.10        0.14      1.18 o 
  11   2  13        0.13        0.63      1.31 o 
  12   2  13        1.76        0.92      1.48 o 
 -11   3  13        0.60       -0.09      1.62 o 
 -10   3  13        4.22        4.73      1.89 o 
  -9   3  13        6.16        1.43      1.40 o 
  -8   3  13        2.57        1.71      1.35 o 
  -7   3  13       10.63        8.28      1.64 o 
  -6   3  13       25.21       25.45      2.15 o 
  -5   3  13       17.28       14.25      1.62 o 
  -4   3  13       13.86       10.56      1.40 o 
  -3   3  13       25.98       26.76      1.27 o 
  -2   3  13       19.11       18.83      2.49 o 
  -1   3  13       27.81       30.09      2.09 o 
   0   3  13        0.46        3.02      1.55 o 
   1   3  13       38.65       40.34      2.29 o 
   2   3  13      321.55      329.56      7.57 o 
   3   3  13      425.00      467.20     16.24 o 
   4   3  13      104.95      121.71      5.56 o 
   5   3  13       31.50       21.74      2.29 o 
   6   3  13       12.85        9.74      1.73 o 
   7   3  13        1.68        1.32      1.30 o 
   8   3  13       20.79       26.82      3.20 o 
   9   3  13        2.85        2.13      2.13 o 
  10   3  13        0.55       -1.42      1.89 o 
  -9   4  13        0.25        1.49      1.37 o 
  -8   4  13        1.38        1.26      1.20 o 
  -7   4  13       23.62       19.61      3.18 o 
  -6   4  13        7.40        6.65      2.55 o 
  -5   4  13        4.52        5.83      2.49 o 
  -4   4  13        9.64        4.39      2.36 o 
  -3   4  13        6.50        7.09      3.31 o 
  -2   4  13        0.05        0.71      2.60 o 
  -1   4  13        7.40        9.85      2.55 o 
   0   4  13       12.02       13.09      2.84 o 
   1   4  13        0.90        1.42      2.17 o 
   2   4  13        3.06        1.30      2.34 o 
   3   4  13        0.52        0.47      2.34 o 
   4   4  13       16.63       11.10      3.17 o 
   5   4  13        3.68        1.80      1.07 o 
   6   4  13       10.31        9.97      1.79 o 
   7   4  13        0.79        1.65      3.73 o 
   8   4  13        0.37       -0.12      1.75 o 
  -6   5  13        6.00        4.49      2.75 o 
  -5   5  13        0.02       -2.84      2.84 o 
  -4   5  13        0.22       -1.42      3.07 o 
  -3   5  13        1.67       -2.60      3.07 o 
  -2   5  13        5.39        4.02      3.54 o 
  -1   5  13        5.29        4.30      2.59 o 
   0   5  13        2.30       -3.19      2.17 o 
   1   5  13       23.74       19.71      3.59 o 
   2   5  13        4.22        5.43      2.84 o 
   3   5  13        1.69       -2.25      2.42 o 
   4   5  13        3.47        4.75      2.99 o 
   5   5  13        1.04       -2.26      2.59 o 
 -12   0  14        0.30       -1.00      1.65 o 
 -11   0  14       31.24       19.99      2.75 o 
 -10   0  14        0.00       -0.25      1.41 o 
  -9   0  14      118.67      122.06      4.06 o 
  -8   0  14        0.02       -0.09      0.99 o 
  -7   0  14        0.84       -1.35      0.90 o 
  -6   0  14        7.40        7.90      1.25 o 
  -5   0  14        0.07       -1.15      0.76 o 
  -4   0  14       62.82       67.87      2.63 o 
  -3   0  14        1.36        1.76      0.86 o 
  -2   0  14       67.02       65.74      2.48 o 
  -1   0  14        3.40        2.68      1.09 o 
   0   0  14        0.01       -0.68      0.65 o 
   1   0  14       71.76       72.57      4.35 o 
   2   0  14      155.41      174.64      3.58 o 
   3   0  14        9.22        9.50      1.50 o 
   4   0  14      147.11      157.48      4.68 o 
   5   0  14       25.74       26.00      2.34 o 
   6   0  14       66.07       59.64      3.25 o 
   7   0  14       18.29       15.11      2.08 o 
   8   0  14        6.62        3.54      2.13 o 
   9   0  14       40.34       30.95      3.78 o 
  10   0  14        0.34        2.36      2.13 o 
  11   0  14       19.61       22.45      3.54 o 
  12   0  14       11.31        5.91      2.84 o 
 -12   1  14        0.35       -0.93      1.10 o 
 -11   1  14        0.39        1.24      1.07 o 
 -10   1  14       31.18       28.56      2.55 o 
  -9   1  14       12.46        9.99      1.24 o 
  -8   1  14        3.58        3.95      0.95 o 
  -7   1  14        4.96        7.36      1.04 o 
  -6   1  14       30.70       30.61      1.64 o 
  -5   1  14        1.73        0.54      0.71 o 
  -4   1  14        0.29       -0.32      0.61 o 
  -3   1  14       41.43       41.48      1.56 o 
  -2   1  14       42.64       48.68      1.66 o 
  -1   1  14      104.77      112.01      2.17 o 
   0   1  14        0.00       -0.30      0.60 o 
   1   1  14      125.19      135.39      2.66 o 
   2   1  14       20.18       16.56      1.32 o 
   3   1  14        4.87        3.37      0.95 o 
   4   1  14        6.52        7.51      1.12 o 
   5   1  14        0.65        0.82      0.94 o 
   6   1  14        6.05        7.03      1.28 o 
   7   1  14       24.47       21.14      1.86 o 
   8   1  14        0.87        0.17      1.07 o 
   9   1  14        0.39       -0.37      1.07 o 
  10   1  14       42.10       47.55      3.30 o 
  11   1  14        2.03        5.51      1.91 o 
  12   1  14        1.43       -1.04      1.30 o 
 -12   2  14        0.67        0.19      1.31 o 
 -11   2  14       12.39       10.81      1.64 o 
 -10   2  14        1.53       -0.64      1.08 o 
  -9   2  14        4.08        3.78      1.30 o 
  -8   2  14        0.23       -0.35      1.02 o 
  -7   2  14        1.62        1.76      0.96 o 
  -6   2  14        0.00        0.62      0.87 o 
  -5   2  14       85.23       89.96      4.23 o 
  -4   2  14       16.73       15.08      1.36 o 
  -3   2  14        1.99        0.91      0.78 o 
  -2   2  14      108.19      118.28      2.80 o 
  -1   2  14       12.71       12.33      1.38 o 
   0   2  14       96.53      100.66      2.99 o 
   1   2  14      185.50      196.14      4.15 o 
   2   2  14        7.94       14.35      1.59 o 
   3   2  14        0.01       -1.47      0.98 o 
   4   2  14        7.62        6.99      1.60 o 
   5   2  14       45.41       42.24      3.92 o 
   6   2  14       39.62       35.55      2.15 o 
   7   2  14        6.40        7.24      1.48 o 
   8   2  14        3.43        2.04      1.77 o 
   9   2  14        1.73        0.91      1.13 o 
  10   2  14        5.22        3.31      1.35 o 
  11   2  14        1.01        2.06      1.35 o 
 -10   3  14        1.56        1.16      1.66 o 
  -9   3  14        3.28        5.62      2.35 o 
  -8   3  14        8.75        8.99      1.70 o 
  -7   3  14        0.01       -0.98      0.75 o 
  -6   3  14        8.37        4.63      1.33 o 
  -5   3  14        3.46        2.35      0.75 o 
  -4   3  14       40.95       36.43      1.66 o 
  -3   3  14        2.10        2.65      0.82 o 
  -2   3  14        0.56        1.45      1.85 o 
  -1   3  14        8.76        8.70      0.94 o 
   0   3  14       23.64       17.76      2.36 o 
   1   3  14      139.53      146.22      3.99 o 
   2   3  14      121.08      155.12      7.93 o 
   3   3  14      144.33      146.11      6.43 o 
   4   3  14       43.48       50.71      3.38 o 
   5   3  14        0.06        0.76      1.17 o 
   6   3  14        0.05        0.41      1.33 o 
   7   3  14        0.89        0.95      1.43 o 
   8   3  14        4.36        2.30      2.24 o 
   9   3  14        0.74        1.89      2.13 o 
  10   3  14        0.03       -0.24      2.13 o 
  -8   4  14        1.72        0.51      1.19 o 
  -7   4  14       15.16       18.76      3.18 o 
  -6   4  14        0.42        1.81      2.60 o 
  -5   4  14       12.14       12.26      2.89 o 
  -4   4  14       42.67       38.75      5.43 o 
  -3   4  14        0.09       -2.13      2.60 o 
  -2   4  14        0.40        2.36      2.84 o 
  -1   4  14        1.81       -0.95      2.60 o 
   0   4  14       20.37       26.76      3.50 o 
   1   4  14       23.77       24.66      4.61 o 
   2   4  14        4.58        3.94      2.59 o 
   3   4  14       11.51        9.64      2.92 o 
   4   4  14        0.85        1.97      2.42 o 
   5   4  14        0.29       -1.32      0.88 o 
   6   4  14        3.14        0.23      2.79 o 
   7   4  14        2.31        3.81      1.45 o 
   8   4  14        3.11        5.40      1.62 o 
  -5   5  14        0.17        3.78      3.54 o 
  -4   5  14        0.63       -0.47      3.31 o 
  -3   5  14        5.43        5.20      3.78 o 
  -2   5  14        0.08       -3.07      3.07 o 
  -1   5  14        0.76        1.18      3.31 o 
   0   5  14        0.06       -1.89      2.51 o 
   1   5  14        0.02       -0.39      2.59 o 
   2   5  14        1.41        0.94      5.91 o 
   3   5  14       12.28       13.66      4.61 o 
   4   5  14        0.99       -1.42      2.67 o 
 -12   1  15        0.32        1.07      1.34 o 
 -11   1  15       17.55       16.64      2.28 o 
 -10   1  15        0.46        1.05      1.02 o 
  -9   1  15        4.14        3.22      1.14 o 
  -8   1  15       41.29       42.99      2.12 o 
  -7   1  15        6.94        4.28      1.33 o 
  -6   1  15        8.74       10.82      1.14 o 
  -5   1  15       10.32       10.59      1.10 o 
  -4   1  15       84.63       83.31      2.29 o 
  -3   1  15       30.25       35.82      1.98 o 
  -2   1  15        1.80        2.80      0.74 o 
  -1   1  15       32.62       37.11      1.67 o 
   0   1  15        0.22        2.01      0.84 o 
   1   1  15      120.46      129.60      3.07 o 
   2   1  15      103.33       99.16      2.74 o 
   3   1  15        7.94        6.59      1.05 o 
   4   1  15      119.69      101.79      3.23 o 
   5   1  15        1.41        1.37      0.99 o 
   6   1  15       35.43       33.99      2.25 o 
   7   1  15        1.87        1.95      1.13 o 
   8   1  15        4.53        1.92      2.17 o 
   9   1  15        1.93        3.04      1.25 o 
  10   1  15        1.29        0.40      1.25 o 
  11   1  15        0.01       -0.57      1.53 o 
 -11   2  15        0.68        1.88      1.27 o 
 -10   2  15        0.67       -0.83      1.14 o 
  -9   2  15        4.95        5.51      1.29 o 
  -8   2  15       22.28       24.32      1.86 o 
  -7   2  15       23.35       21.61      1.77 o 
  -6   2  15       32.29       29.79      2.63 o 
  -5   2  15        7.64        5.98      1.67 o 
  -4   2  15       18.77       19.62      1.52 o 
  -3   2  15       38.11       41.71      2.06 o 
  -2   2  15        9.55        8.53      1.14 o 
  -1   2  15       37.11       30.84      5.65 o 
   0   2  15       62.13       68.14      2.80 o 
   1   2  15      604.87      646.87      8.26 o 
   2   2  15      124.95      128.55      5.63 o 
   3   2  15       10.95        9.78      1.29 o 
   4   2  15       64.34       56.48      3.04 o 
   5   2  15        6.80        7.04      1.31 o 
   6   2  15        0.38        2.25      1.24 o 
   7   2  15        4.51        3.31      1.35 o 
   8   2  15        1.15       -0.85      1.42 o 
   9   2  15        0.08        0.66      1.18 o 
  10   2  15        0.28        0.72      2.01 o 
 -10   3  15        1.18       -0.31      1.59 o 
  -9   3  15        0.28       -0.61      1.20 o 
  -8   3  15       34.72       32.15      1.84 o 
  -7   3  15       22.62       18.95      1.96 o 
  -6   3  15        0.73        0.33      0.86 o 
  -5   3  15        2.90        3.84      1.07 o 
  -4   3  15        1.58        1.18      0.75 o 
  -3   3  15       11.82       11.34      1.17 o 
  -2   3  15       28.80       23.48      2.99 o 
  -1   3  15       19.80       25.22      2.69 o 
   0   3  15       47.62       48.29      2.83 o 
   1   3  15      182.22      203.04      7.21 o 
   2   3  15       10.03        8.96      2.12 o 
   3   3  15       27.35       33.11      2.48 o 
   4   3  15        0.65        1.99      1.70 o 
   5   3  15       11.70       11.67      1.81 o 
   6   3  15        0.36        0.49      1.40 o 
   7   3  15        6.81        6.97      1.92 o 
   8   3  15        3.39        2.36      2.13 o 
   9   3  15        2.63        2.36      2.13 o 
  -8   4  15        0.36        0.05      1.22 o 
  -7   4  15       16.44       13.99      5.43 o 
  -6   4  15        0.00        1.69      2.32 o 
  -5   4  15        0.13       -3.54      2.36 o 
  -4   4  15        0.24       -0.71      2.84 o 
  -3   4  15        0.06       -1.89      2.60 o 
  -2   4  15        2.96        1.18      3.07 o 
  -1   4  15        3.39        8.03      3.78 o 
   0   4  15       47.68       49.62      6.14 o 
   1   4  15       21.04       30.40      3.92 o 
   2   4  15       24.43       24.88      3.66 o 
   3   4  15       19.73       17.33      3.34 o 
   4   4  15        0.88       -1.34      1.52 o 
   5   4  15        0.77       -0.34      1.22 o 
   6   4  15        5.16        4.48      1.56 o 
   7   4  15        2.00        1.25      1.40 o 
  -3   5  15        2.35        2.60      3.54 o 
  -2   5  15        4.02       12.76      4.25 o 
  -1   5  15        7.07        2.13      3.54 o 
   0   5  15        0.17        0.80      2.72 o 
   1   5  15        1.81        1.24      2.84 o 
   2   5  15        2.47        3.07      2.84 o 
 -11   0  16       15.21       13.82      2.55 o 
 -10   0  16        4.73        3.72      3.54 o 
  -9   0  16        9.78        7.83      1.66 o 
  -8   0  16       12.35       13.10      1.82 o 
  -7   0  16       11.09        7.51      1.49 o 
  -6   0  16        0.93        0.49      1.07 o 
  -5   0  16        1.91        1.28      1.10 o 
  -4   0  16       16.93       13.77      1.63 o 
  -3   0  16       80.42       87.61      3.08 o 
  -2   0  16       42.55       46.14      3.64 o 
  -1   0  16        0.05       -0.68      0.90 o 
   0   0  16       55.40       59.63      2.56 o 
   1   0  16        0.15       -0.62      1.08 o 
   2   0  16        0.21        0.22      1.08 o 
   3   0  16       21.52       14.78      2.00 o 
   4   0  16       48.31       32.13      4.02 o 
   5   0  16      209.24      211.14      6.97 o 
   6   0  16        3.83        5.43      1.67 o 
   7   0  16        5.87        0.95      1.89 o 
   8   0  16        0.14       -0.24      1.89 o 
   9   0  16       36.65       31.66      4.02 o 
  10   0  16        6.28        4.73      2.36 o 
  11   0  16        0.01        0.95      2.13 o 
 -11   1  16        0.89        0.67      1.13 o 
 -10   1  16        8.51        8.97      1.42 o 
  -9   1  16        3.82        3.01      1.13 o 
  -8   1  16        0.61        1.40      1.00 o 
  -7   1  16        8.85        8.94      1.44 o 
  -6   1  16       11.27       10.12      1.22 o 
  -5   1  16        0.34       -0.55      0.84 o 
  -4   1  16       18.14       17.96      1.54 o 
  -3   1  16       11.29       11.64      1.33 o 
  -2   1  16       31.16       39.34      2.73 o 
  -1   1  16       94.20       98.14      2.89 o 
   0   1  16      159.29      161.84      3.54 o 
   1   1  16       62.62       65.29      2.47 o 
   2   1  16        6.40        4.17      1.02 o 
   3   1  16       31.92       30.93      2.84 o 
   4   1  16        8.17        7.82      1.36 o 
   5   1  16        1.29        0.47      1.04 o 
   6   1  16        5.49        6.62      2.28 o 
   7   1  16        7.81        4.07      1.25 o 
   8   1  16        8.50        6.95      1.86 o 
   9   1  16        0.96       -0.32      1.14 o 
  10   1  16        2.09        2.88      1.42 o 
  11   1  16        8.43       10.15      1.80 o 
 -10   2  16        2.28        2.48      1.31 o 
  -9   2  16        0.30       -1.02      1.08 o 
  -8   2  16        8.28        6.78      1.32 o 
  -7   2  16        2.95        1.83      1.10 o 
  -6   2  16        0.84        0.44      0.92 o 
  -5   2  16        9.39        8.00      1.25 o 
  -4   2  16        1.43        1.52      0.99 o 
  -3   2  16        0.91        1.84      1.01 o 
  -2   2  16       66.95       76.78      2.93 o 
  -1   2  16       21.97       23.11      2.24 o 
   0   2  16      273.48      280.96      5.25 o 
   1   2  16        0.42       -2.00      1.33 o 
   2   2  16        5.31        5.69      1.28 o 
   3   2  16       31.62       32.32      2.96 o 
   4   2  16        8.92        8.41      1.31 o 
   5   2  16        8.60        5.93      1.41 o 
   6   2  16        8.85        6.78      1.48 o 
   7   2  16        0.64        2.02      1.31 o 
   8   2  16        3.24        1.96      1.31 o 
   9   2  16        3.17        4.07      1.53 o 
  10   2  16        0.14       -1.42      1.22 o 
  -9   3  16        6.74        4.71      1.23 o 
  -8   3  16       15.91       15.66      2.05 o 
  -7   3  16        0.54       -0.15      0.91 o 
  -6   3  16        0.41        0.09      1.33 o 
  -5   3  16       21.93       22.05      1.94 o 
  -4   3  16        7.89        7.40      1.15 o 
  -3   3  16        4.22        2.35      0.99 o 
  -2   3  16        1.44        3.67      1.02 o 
  -1   3  16       22.05       22.25      1.94 o 
   0   3  16       35.12       32.63      2.57 o 
   1   3  16       45.07       55.91      3.42 o 
   2   3  16        2.04        0.40      1.32 o 
   3   3  16        1.02        0.05      1.49 o 
   4   3  16        2.42       -0.22      1.32 o 
   5   3  16        2.07        1.24      1.91 o 
   6   3  16        1.98       -0.04      1.45 o 
   7   3  16        0.56        1.89      1.89 o 
   8   3  16        1.54        4.02      2.36 o 
  -7   4  16        0.20        0.16      2.44 o 
  -6   4  16        0.88        1.42      2.84 o 
  -5   4  16        7.94        4.02      3.07 o 
  -4   4  16        1.12        2.84      3.07 o 
  -3   4  16       11.55       17.25      4.25 o 
  -2   4  16        3.07        1.65      3.07 o 
  -1   4  16        0.25       -1.42      3.07 o 
   0   4  16        1.02        1.18      3.31 o 
   1   4  16       54.68       57.74     12.29 o 
   2   4  16        1.90        2.55      2.49 o 
   3   4  16        0.19        1.53      2.49 o 
   4   4  16        0.39        1.72      1.24 o 
   5   4  16        0.15        0.00      1.89 o 
   6   4  16        0.27       -1.17      1.39 o 
 -11   1  17        0.13        1.31      1.36 o 
 -10   1  17        0.99       -0.23      1.19 o 
  -9   1  17        2.73        4.83      1.34 o 
  -8   1  17        1.26        0.64      1.08 o 
  -7   1  17        0.27       -0.21      1.04 o 
  -6   1  17        4.00        2.87      1.17 o 
  -5   1  17        2.70       -0.44      1.06 o 
  -4   1  17       21.31       20.91      1.67 o 
  -3   1  17        7.50        8.53      1.30 o 
  -2   1  17      316.99      333.82      5.99 o 
  -1   1  17       97.99      117.27      3.24 o 
   0   1  17       49.12       47.39      3.82 o 
   1   1  17        3.13        2.31      1.03 o 
   2   1  17        8.85        5.42      1.28 o 
   3   1  17       65.40       64.33      2.90 o 
   4   1  17        0.50       -1.44      0.96 o 
   5   1  17        0.00        1.47      1.07 o 
   6   1  17        1.70        3.30      1.62 o 
   7   1  17        2.85        1.97      1.27 o 
   8   1  17        2.35        2.32      1.21 o 
   9   1  17        2.01        5.77      1.53 o 
  10   1  17        5.08        2.04      1.41 o 
 -10   2  17        0.69        0.19      1.29 o 
  -9   2  17       38.33       35.69      2.34 o 
  -8   2  17        6.98        6.30      1.37 o 
  -7   2  17        0.41       -1.37      1.04 o 
  -6   2  17        1.76        0.26      1.04 o 
  -5   2  17       18.06       14.53      1.55 o 
  -4   2  17       15.84       18.40      1.58 o 
  -3   2  17       22.42       26.01      3.01 o 
  -2   2  17       42.44       48.15      6.97 o 
  -1   2  17        3.33        0.11      1.12 o 
   0   2  17       18.00       21.96      1.91 o 
   1   2  17       18.03       17.76      2.05 o 
   2   2  17        9.18        7.38      1.42 o 
   3   2  17        0.45        0.06      1.02 o 
   4   2  17        0.06       -1.18      1.08 o 
   5   2  17        0.64       -0.30      1.30 o 
   6   2  17        0.26        0.69      1.24 o 
   7   2  17        2.46        1.95      1.31 o 
   8   2  17        6.11        4.85      1.53 o 
   9   2  17        0.41       -0.59      1.40 o 
  -8   3  17       13.20        9.19      1.28 o 
  -7   3  17        8.69        8.41      1.40 o 
  -6   3  17        0.11        0.68      0.98 o 
  -5   3  17       11.41        7.92      1.76 o 
  -4   3  17        0.78        1.79      1.65 o 
  -3   3  17        0.04       -0.47      0.94 o 
  -2   3  17        0.60        0.76      1.01 o 
  -1   3  17        1.74        0.73      1.61 o 
   0   3  17       43.58       41.24      2.06 o 
   1   3  17       25.93       24.85      2.89 o 
   2   3  17        4.96        6.62      1.95 o 
   3   3  17       32.75       32.92      2.63 o 
   4   3  17        5.26        5.50      1.60 o 
   5   3  17        1.95        3.09      1.60 o 
   6   3  17        5.64        5.43      2.36 o 
   7   3  17        0.28       -2.13      1.89 o 
   8   3  17        0.01        0.95      2.13 o 
  -5   4  17        0.55       -3.54      2.60 o 
  -4   4  17        4.15        3.78      3.31 o 
  -3   4  17        3.93        6.62      3.54 o 
  -2   4  17       14.35       14.65      4.25 o 
  -1   4  17       19.34       30.48      5.43 o 
   0   4  17       79.78       85.53      7.32 o 
   1   4  17        1.30        4.25      3.54 o 
   2   4  17        1.47        0.92      2.66 o 
   3   4  17       11.78       10.30      2.31 o 
   4   4  17        6.70        9.03      1.57 o 
   5   4  17        0.21        0.61      1.59 o 
 -10   0  18        6.89        4.25      2.00 o 
  -9   0  18       10.43       13.62      2.55 o 
  -8   0  18       19.56       21.44      2.29 o 
  -7   0  18        3.07        0.93      1.35 o 
  -6   0  18       82.30      105.24      3.81 o 
  -5   0  18       22.26       17.28      2.24 o 
  -4   0  18       50.28       49.76      2.91 o 
  -3   0  18       29.82       31.65      2.45 o 
  -2   0  18      111.03      118.33      3.72 o 
  -1   0  18       66.24       69.24      2.94 o 
   0   0  18        8.46        7.04      1.92 o 
   1   0  18       69.89       67.57      3.76 o 
   2   0  18        1.22        0.47      1.50 o 
   3   0  18        0.57        0.47      1.34 o 
   4   0  18        9.75        7.89      2.48 o 
   5   0  18       53.85       38.75      4.49 o 
   6   0  18        6.12        4.49      2.36 o 
   7   0  18        1.36       -1.42      1.89 o 
   8   0  18        6.45        5.67      2.36 o 
   9   0  18        4.46        2.84      2.60 o 
 -10   1  18        0.69        1.48      1.32 o 
  -9   1  18        5.19        5.45      1.51 o 
  -8   1  18        0.38       -0.58      1.16 o 
  -7   1  18        6.10        4.31      1.34 o 
  -6   1  18        0.99        1.85      1.26 o 
  -5   1  18        6.44        7.15      1.35 o 
  -4   1  18       74.90       81.58      2.85 o 
  -3   1  18       67.21       69.56      2.71 o 
  -2   1  18       27.05       28.36      2.23 o 
  -1   1  18       10.80       10.72      1.59 o 
   0   1  18        8.19        6.02      1.22 o 
   1   1  18        4.51        1.36      1.38 o 
   2   1  18        9.25        8.10      1.52 o 
   3   1  18        3.92       -0.26      1.07 o 
   4   1  18       20.98       19.38      1.95 o 
   5   1  18        0.00       -0.26      1.13 o 
   6   1  18        0.30       -1.56      1.04 o 
   7   1  18        0.25        1.64      1.25 o 
   8   1  18        2.15        0.48      1.24 o 
   9   1  18        4.52        4.16      1.46 o 
  -9   2  18        0.25       -0.09      1.23 o 
  -8   2  18        1.13        0.22      1.17 o 
  -7   2  18        7.45        5.54      1.33 o 
  -6   2  18        5.90        5.92      1.37 o 
  -5   2  18        0.11        1.05      1.08 o 
  -4   2  18       59.33       67.92      3.76 o 
  -3   2  18       22.47       18.91      1.90 o 
  -2   2  18       12.43       11.85      1.66 o 
  -1   2  18        4.31        3.09      1.30 o 
   0   2  18        0.02        1.17      1.56 o 
   1   2  18       49.37       55.34      3.24 o 
   2   2  18        6.24        4.67      1.28 o 
   3   2  18        6.75        6.75      1.41 o 
   4   2  18        1.16        1.26      1.24 o 
   5   2  18        0.00       -1.61      1.08 o 
   6   2  18        2.64        1.00      1.31 o 
   7   2  18        0.76        0.86      1.31 o 
   8   2  18        0.47       -1.26      1.31 o 
  -7   3  18        0.02        0.05      1.64 o 
  -6   3  18        1.49        1.46      1.19 o 
  -5   3  18        0.52        1.14      1.35 o 
  -4   3  18       11.41       11.44      1.65 o 
  -3   3  18        4.13        2.91      1.15 o 
  -2   3  18       31.66       32.76      3.25 o 
  -1   3  18        0.59        1.18      1.02 o 
   0   3  18        4.14        7.85      1.23 o 
   1   3  18       11.21        6.10      1.14 o 
   2   3  18        0.81        1.24      0.92 o 
   3   3  18        4.28        3.29      1.22 o 
   4   3  18        0.37       -0.44      1.33 o 
   5   3  18        0.01       -2.18      1.46 o 
   6   3  18        0.00       -0.24      1.89 o 
   7   3  18        0.09        1.65      2.36 o 
  -4   4  18        0.37        0.24      3.07 o 
  -3   4  18        9.80       11.81      4.02 o 
  -2   4  18       25.52       36.86      5.91 o 
  -1   4  18        3.58        2.84      3.54 o 
   0   4  18        1.16        0.47      3.31 o 
   1   4  18        0.02        1.89      3.31 o 
   2   4  18        4.84        5.91      4.02 o 
   3   4  18        0.83        2.13      1.26 o 
  -9   1  19        0.22       -1.01      1.25 o 
  -8   1  19        4.28        2.92      1.39 o 
  -7   1  19        1.26        1.75      1.34 o 
  -6   1  19       13.06       10.01      1.62 o 
  -5   1  19       53.29       58.20      3.38 o 
  -4   1  19        1.42        0.69      1.33 o 
  -3   1  19       47.21       47.70      4.62 o 
  -2   1  19        0.78       -1.32      1.54 o 
  -1   1  19        0.08       -1.49      1.10 o 
   0   1  19        3.10        3.28      1.21 o 
   1   1  19        5.06        3.23      1.58 o 
   2   1  19       23.22       19.94      2.65 o 
   3   1  19        2.79        0.07      1.18 o 
   4   1  19        4.08        5.24      1.38 o 
   5   1  19        0.12        1.15      1.21 o 
   6   1  19        0.50        0.24      1.25 o 
   7   1  19        0.54        0.30      1.27 o 
   8   1  19        0.05        0.24      1.31 o 
  -8   2  19        5.14        5.45      1.49 o 
  -7   2  19        0.84        1.65      1.28 o 
  -6   2  19        0.03       -1.27      1.11 o 
  -5   2  19        1.51        1.77      1.17 o 
  -4   2  19        0.02       -0.64      1.11 o 
  -3   2  19        0.01        1.33      1.16 o 
  -2   2  19       26.02       26.07      2.10 o 
  -1   2  19        5.92        3.59      1.63 o 
   0   2  19       14.41       14.90      1.71 o 
   1   2  19       11.70       14.55      1.82 o 
   2   2  19        0.40       -0.37      1.24 o 
   3   2  19        2.64        1.93      2.01 o 
   4   2  19        0.35        1.74      1.54 o 
   5   2  19        0.01       -0.61      1.31 o 
   6   2  19        0.48        0.24      1.31 o 
   7   2  19        2.22        3.22      1.53 o 
  -6   3  19        3.33        3.33      1.28 o 
  -5   3  19        2.42        5.86      1.46 o 
  -4   3  19        2.86        2.62      1.20 o 
  -3   3  19        0.02       -0.62      1.07 o 
  -2   3  19        0.51        0.78      1.12 o 
  -1   3  19       41.25       51.65      2.51 o 
   0   3  19        2.01        1.01      1.14 o 
   1   3  19        4.18        4.44      1.23 o 
   2   3  19       17.82       13.91      3.06 o 
   3   3  19        1.21       -0.07      0.96 o 
   4   3  19        0.07        0.95      1.89 o 
   5   3  19        0.26        4.49      2.36 o 
  -8   0  20       20.00       19.10      2.89 o 
  -7   0  20        1.32        3.51      1.68 o 
  -6   0  20        1.24        1.91      1.63 o 
  -5   0  20      203.06      225.09     10.51 o 
  -4   0  20      105.02      116.39      5.34 o 
  -3   0  20       14.33       14.85      3.56 o 
  -2   0  20        1.52       -1.30      1.77 o 
  -1   0  20        6.65        5.72      1.92 o 
   0   0  20       14.28       15.31      3.07 o 
   1   0  20        0.55        0.44      1.41 o 
   2   0  20        9.32        6.27      1.75 o 
   3   0  20       44.06       37.47      3.25 o 
   4   0  20        0.01       -0.24      2.13 o 
   5   0  20        1.46        0.24      2.13 o 
   6   0  20        1.51        0.47      2.13 o 
   7   0  20        0.53       -1.65      2.13 o 
   8   0  20        5.02        5.67      2.60 o 
  -8   1  20        1.97        1.67      1.45 o 
  -7   1  20       43.50       46.45      3.15 o 
  -6   1  20        1.46        0.83      1.34 o 
  -5   1  20        0.63        1.39      1.24 o 
  -4   1  20        1.03        1.03      1.21 o 
  -3   1  20        9.64        5.92      1.63 o 
  -2   1  20       16.86        9.92      1.72 o 
  -1   1  20        0.57        1.25      1.21 o 
   0   1  20        0.10       -0.35      1.89 o 
   1   1  20        0.61        0.50      1.48 o 
   2   1  20       10.61        9.83      1.92 o 
   3   1  20        1.09        1.61      1.28 o 
   4   1  20        6.18        3.62      1.50 o 
   5   1  20        0.03        0.34      1.31 o 
   6   1  20        0.02       -0.65      1.25 o 
   7   1  20        3.23        2.32      1.53 o 
  -7   2  20        0.08       -2.31      1.54 o 
  -6   2  20        2.48        2.72      1.33 o 
  -5   2  20        5.09        2.58      2.07 o 
  -4   2  20        0.21        1.03      1.28 o 
  -3   2  20        3.20        3.41      2.08 o 
  -2   2  20        0.87       -0.47      1.21 o 
  -1   2  20        0.05        0.37      1.21 o 
   0   2  20        8.45        8.18      1.52 o 
   1   2  20       13.21       13.31      1.77 o 
   2   2  20        0.78        0.95      1.50 o 
   3   2  20        0.76        1.17      1.41 o 
   4   2  20        0.00       -1.45      1.24 o 
   5   2  20        0.43        0.01      1.41 o 
   6   2  20        0.44        1.19      2.48 o 
  -4   3  20        1.49        1.89      1.45 o 
  -3   3  20        0.01        0.66      1.12 o 
  -2   3  20        7.01        6.30      1.37 o 
  -1   3  20        1.84        2.81      1.57 o 
   0   3  20        6.82        8.26      1.62 o 
   1   3  20        1.09        1.89      1.11 o 
   2   3  20        0.06        1.73      1.43 o 
   3   3  20        2.67        3.34      2.24 o 
   4   3  20        1.21        0.22      1.00 o 
  -7   1  21       14.92       15.27      1.95 o 
  -6   1  21       33.49       32.38      3.27 o 
  -5   1  21        0.01        0.38      1.29 o 
  -4   1  21        0.60        0.30      1.39 o 
  -3   1  21        5.49        5.79      1.68 o 
  -2   1  21       11.05       15.34      3.29 o 
  -1   1  21       13.43       11.23      2.17 o 
   0   1  21        1.88        0.88      1.58 o 
   1   1  21        9.55        6.38      1.84 o 
   2   1  21        1.67        3.26      1.75 o 
   3   1  21        0.12        1.54      3.54 o 
   4   1  21        1.94        0.56      2.72 o 
   5   1  21        1.11       -0.79      1.35 o 
   6   1  21        2.72        3.56      1.49 o 
  -5   2  21        0.04       -0.73      1.31 o 
  -4   2  21        2.18        0.90      1.38 o 
  -3   2  21        0.08        0.64      1.27 o 
  -2   2  21        0.12       -0.48      1.95 o 
  -1   2  21        6.01        4.70      1.47 o 
   0   2  21        0.12        0.26      1.33 o 
   1   2  21        4.86        4.30      2.13 o 
   2   2  21        0.09        0.91      1.58 o 
   3   2  21        0.08       -1.47      1.41 o 
   4   2  21        0.25       -0.88      1.41 o 
   5   2  21        2.53        2.73      1.65 o 
  -2   3  21        2.29        2.12      1.30 o 
  -1   3  21        0.18        0.30      1.12 o 
   0   3  21        5.59        4.98      1.36 o 
   1   3  21        0.22       -1.52      1.02 o 
  -6   0  22        0.36       -0.35      1.63 o 
  -5   0  22        9.41       10.97      2.76 o 
  -4   0  22        0.02       -1.73      1.50 o 
  -3   0  22        2.43        3.07      2.08 o 
  -2   0  22        0.59       -2.21      1.75 o 
  -1   0  22        0.00       -1.30      1.67 o 
   0   0  22        0.82        0.02      2.13 o 
   1   0  22        1.58        2.60      1.84 o 
   2   0  22        3.71        4.73      2.60 o 
   3   0  22        5.27        3.54      2.60 o 
   4   0  22        4.36        3.78      2.60 o 
   5   0  22        2.57        2.36      2.60 o 
  -5   1  22        5.62        1.57      1.52 o 
  -4   1  22        0.10       -0.59      1.42 o 
  -3   1  22        0.56        1.41      1.49 o 
  -2   1  22        1.41        0.59      1.67 o 
  -1   1  22        0.30        0.85      1.65 o 
   0   1  22        3.11        1.79      1.75 o 
   1   1  22        3.66        5.82      1.92 o 
   2   1  22        3.62        1.77      1.67 o 
   3   1  22        0.13       -0.97      1.58 o 
   4   1  22        2.25        1.56      1.75 o 
  -3   2  22        2.66        1.52      1.86 o 
  -2   2  22        3.06        3.68      1.52 o 
  -1   2  22        1.79       -0.42      1.44 o 
   0   2  22        0.19       -1.17      1.77 o 
   1   2  22        7.24        6.62      2.00 o 
   2   2  22        0.91        0.93      1.58 o 
   3   2  22        0.00       -0.36      1.58 o 
  -3   1  23        0.03       -0.72      1.45 o 
  -2   1  23        0.06       -2.21      1.58 o 
  -1   1  23        0.51        0.12      1.67 o 
   0   1  23        0.78        2.01      1.84 o 
   1   1  23        0.00        0.25      1.75 o 
   2   1  23        0.60        3.61      1.92 o 
                                                 
